# Supplementary material for: 2-Amino-5-methyl­pyridinium trifluoro­acetate
Source: Acta Crystallogr Sect E Struct Rep Online. 2012 Nov 10;68(Pt 12):o3319–20. doi: 10.1107/S1600536812045291 (PMC3588927; doi:10.1107/S1600536812045291)
Supplement: Supplementary file 1 [file e-68-o3319-sup1.cif]

##############################################################################
#                                                                            #
# This CIF contains the data in a paper accepted for publication in          #
# Acta Crystallographica Section E. It conforms to the requirements of       #
# Notes for Authors for Acta Crystallographica Section E, and has been       #
# peer reviewed under the auspices of the IUCr Commission on Journals.       #
#                                                                            #
# Full details of the Crystallographic Information File format               #
# are given in the paper "The Crystallographic Information File (CIF):       #
# a New Standard Archive File for Crystallography" by S. R. Hall, F. H.      #
# Allen and I. D. Brown [Acta Cryst. (1991), A47, 655-685].                  #
#                                                                            #
# The current version of the core CIF dictionary is obtainable from          #
# ftp://ftp.iucr.org/pub/cif_core.dic.                                       #
#                                                                            #
# Software is freely available for graphical display of the structure(s)     #
# in this CIF. For information consult the CIF software page                 #
# http://www.iucr.org/resources/cif/software.                                #
#                                                                            #
# This file may be used for bona fide research purposes within the           #
# scientific community so long as proper attribution is given to the journal # 
# article from which it was obtained.                                        #
#                                                                            #
##############################################################################
data_global
_audit_creation_method     'form.cif (version 2.0)'
_journal_data_validation_number     ?
_journal_date_recd_electronic     2012-10-22
_journal_date_accepted     2012-11-02
_journal_name_full     'Acta Crystallographica, Section E'
_journal_year     2012
_journal_volume     68
_journal_issue     12
_journal_page_first     o3319
_journal_page_last     o3320
_journal_paper_category     QO
_journal_paper_doi     10.1107/S1600536812045291
_journal_coeditor_code     LH5549
_publ_contact_author_name     'Ibrahim Abdul Razak'
_publ_contact_author_address
;
      School of Physics
      Universiti Sains Malaysia
      11800 USM, Penang
      MALAYSIA
;
_publ_contact_author_email     'arazaki@usm.my'
_publ_contact_author_fax     '604 6579150'
_publ_contact_author_phone     '604 6533438'
_publ_section_title
;
2-Amino-5-methylpyridinium trifluoroacetate
;
loop_
    _publ_author_name
    _publ_author_footnote
    _publ_author_address
    'Kaliyaperumal Thanigaimani' ?
;
School of Physics
Universiti Sains Malaysia
11800 USM, Penang
Malaysia
;
    'Abbas Farhadikoutenaei' ?
;
School of Physics
Universiti Sains Malaysia
11800 USM, Penang
Malaysia
;
    'Nuridayanti Che Khalib' ?
;
School of Physics
Universiti Sains Malaysia
11800 USM, Penang
Malaysia
;
    'Suhana Arshad' ?
;
School of Physics
Universiti Sains Malaysia
11800 USM, Penang
Malaysia
;
    'Ibrahim Abdul Razak'
;
Thomson Reuters ResearcherID: A-5599-2009.
;
;
School of Physics
Universiti Sains Malaysia
11800 USM, Penang
Malaysia
;
data_I
_audit_creation_method     SHELXL-97
_chemical_name_systematic
;
2-Amino-5-methylpyridinium trifluoroacetate
;
_chemical_name_common     ?
_chemical_formula_moiety     'C6 H9 N2 +, C2 F3 O2 -'
_chemical_formula_sum     'C8 H9 F3 N2 O2'
_chemical_formula_iupac     'C6 H9 N2 +, C2 F3 O2 -'
_chemical_formula_weight     222.17
_chemical_melting_point     ?
_symmetry_cell_setting     orthorhombic
_symmetry_space_group_name_H-M     'P n a 21'
_symmetry_space_group_name_Hall     'P 2c -2n'
loop_
    _symmetry_equiv_pos_as_xyz
    'x, y, z'
    '-x, -y, z+1/2'
    '-x+1/2, y+1/2, z+1/2'
    'x+1/2, -y+1/2, z'
_cell_length_a     18.725(4)
_cell_length_b     4.6256(10)
_cell_length_c     11.319(2)
_cell_angle_alpha     90.00
_cell_angle_beta     90.00
_cell_angle_gamma     90.00
_cell_volume     980.4(3)
_cell_formula_units_Z     4
_cell_measurement_reflns_used     4200
_cell_measurement_theta_min     2.82
_cell_measurement_theta_max     32.47
_cell_measurement_temperature     100.0(10)
_exptl_crystal_description     'plate'
_exptl_crystal_colour     'colourless'
_exptl_crystal_size_max     0.54
_exptl_crystal_size_mid     0.29
_exptl_crystal_size_min     0.11
_exptl_crystal_density_diffrn     1.505
_exptl_crystal_density_meas     ?
_exptl_crystal_density_method     'not measured'
_exptl_crystal_F_000     456
_exptl_absorpt_coefficient_mu     0.145
_exptl_absorpt_correction_type     multi-scan
_exptl_absorpt_process_details     '(<i>SADABS</i>; Bruker, 2009)'
_exptl_absorpt_correction_T_min     0.9255
_exptl_absorpt_correction_T_max     0.9846
_exptl_special_details
;
The crystal was placed in the cold stream of an Oxford Cryosystems Cobra
open-flow nitrogen cryostat (Cosier & Glazer, 1986) operating at 100.0 (1) K.
;
_diffrn_ambient_temperature     100.0(10)
_diffrn_radiation_type     MoK\a
_diffrn_radiation_wavelength     0.71073
_diffrn_radiation_source     'fine-focus sealed tube'
_diffrn_radiation_monochromator     graphite
_diffrn_measurement_device_type
;
Bruker SMART APEXII DUO CCD area-detector
;
_diffrn_measurement_method     '\f and \w scans'
_diffrn_detector_area_resol_mean     ?
_diffrn_reflns_number     12012
_diffrn_reflns_av_R_equivalents     0.0414
_diffrn_reflns_av_sigmaI/netI     0.0387
_diffrn_reflns_theta_min     2.18
_diffrn_reflns_theta_max     32.72
_diffrn_reflns_theta_full     32.72
_diffrn_measured_fraction_theta_max     0.982
_diffrn_measured_fraction_theta_full     0.982
_diffrn_reflns_limit_h_min     -28
_diffrn_reflns_limit_h_max     28
_diffrn_reflns_limit_k_min     -6
_diffrn_reflns_limit_k_max     6
_diffrn_reflns_limit_l_min     -16
_diffrn_reflns_limit_l_max     17
_diffrn_standards_number     0
_diffrn_standards_interval_count     .
_diffrn_standards_interval_time     .
_diffrn_standards_decay_%     ?
_refine_special_details
;
Refinement of <i>F</i>^2^ against ALL reflections. The weighted <i>R</i>-factor
<i>wR</i> and goodness of fit <i>S</i> are based on <i>F</i>^2^, conventional
<i>R</i>-factors <i>R</i> are based on <i>F</i>, with <i>F</i> set to zero for
negative <i>F</i>^2^. The threshold expression of <i>F</i>^2^ >
\s(<i>F</i>^2^) is used only for calculating <i>R</i>-factors(gt) <i>etc</i>.
and is not relevant to the choice of reflections for refinement.
<i>R</i>-factors based on <i>F</i>^2^ are statistically about twice as large
as those based on <i>F</i>, and <i>R</i>- factors based on ALL data will be
even larger.
;
_reflns_number_total     3216
_reflns_number_gt     2627
_reflns_threshold_expression     I>2\s(I)
_refine_ls_structure_factor_coef     Fsqd
_refine_ls_matrix_type     full
_refine_ls_R_factor_all     0.0601
_refine_ls_R_factor_gt     0.0460
_refine_ls_wR_factor_gt     0.1048
_refine_ls_wR_factor_ref     0.1140
_refine_ls_goodness_of_fit_ref     1.065
_refine_ls_restrained_S_all     1.065
_refine_ls_number_reflns     3216
_refine_ls_number_parameters     177
_refine_ls_number_restraints     1
_refine_ls_hydrogen_treatment     mixed
_refine_ls_weighting_scheme     calc
_refine_ls_weighting_details
         'calc w=1/[\s^2^(Fo^2^)+(0.0538P)^2^+0.1405P] where P=(Fo^2^+2Fc^2^)/3'
_atom_sites_solution_hydrogens     geom
_atom_sites_solution_primary     direct
_atom_sites_solution_secondary     difmap
_refine_ls_shift/su_max     0.000
_refine_ls_shift/su_mean     0.000
_refine_diff_density_max     0.227
_refine_diff_density_min     -0.296
_refine_ls_extinction_method     none
_refine_ls_extinction_coef     ?
_refine_ls_abs_structure_details     'Flack (1983), 1368 Friedel pairs'
_refine_ls_abs_structure_Flack     -0.1(7)
loop_
    _atom_type_symbol
    _atom_type_description
    _atom_type_scat_dispersion_real
    _atom_type_scat_dispersion_imag
    _atom_type_scat_source
    'C' 'C' 0.0033 0.0016
                         'International Tables Vol C Tables 4.2.6.8 and 6.1.1.4'
    'H' 'H' 0.0000 0.0000
                         'International Tables Vol C Tables 4.2.6.8 and 6.1.1.4'
    'N' 'N' 0.0061 0.0033
                         'International Tables Vol C Tables 4.2.6.8 and 6.1.1.4'
    'O' 'O' 0.0106 0.0060
                         'International Tables Vol C Tables 4.2.6.8 and 6.1.1.4'
    'F' 'F' 0.0171 0.0103
                         'International Tables Vol C Tables 4.2.6.8 and 6.1.1.4'
_computing_data_collection     'APEX2 (Bruker, 2009)'
_computing_cell_refinement     'SAINT (Bruker, 2009)'
_computing_data_reduction     'SAINT (Bruker, 2009)'
_computing_structure_solution     'SHELXTL (Sheldrick, 2008)'
_computing_structure_refinement     'SHELXTL (Sheldrick, 2008)'
_computing_molecular_graphics     'SHELXTL (Sheldrick, 2008)'
_computing_publication_material
;
SHELXTL (Sheldrick, 2008) and PLATON (Spek, 2009)
;
loop_
    _atom_site_type_symbol
    _atom_site_label
    _atom_site_fract_x
    _atom_site_fract_y
    _atom_site_fract_z
    _atom_site_U_iso_or_equiv
    _atom_site_adp_type
    _atom_site_calc_flag
    _atom_site_refinement_flags
    _atom_site_occupancy
    _atom_site_symmetry_multiplicity
    _atom_site_disorder_assembly
    _atom_site_disorder_group
    F F1 0.5951(6) -0.360(3) 0.6163(9) 0.0636(17) Uani d P 0.505(17) 1 A 1
    F F2 0.5409(3) 0.0250(13) 0.6382(9) 0.075(2) Uani d P 0.505(17) 1 A 1
    F F3 0.5859(5) -0.076(4) 0.4723(7) 0.104(4) Uani d P 0.505(17) 1 A 1
    F F1X 0.6094(7) -0.352(2) 0.5755(15) 0.097(4) Uani d P 0.495(17) 1 A 2
    F F2X 0.5478(4) -0.032(2) 0.6626(5) 0.080(2) Uani d P 0.495(17) 1 A 2
    F F3X 0.5752(3) 0.0168(15) 0.4869(6) 0.0479(14) Uani d P 0.495(17) 1 A 2
    O O1 0.67666(7) 0.0887(3) 0.73348(10) 0.0384(3) Uani d . 1 1 . .
    O O2 0.70767(6) 0.1522(3) 0.54434(9) 0.0312(3) Uani d . 1 1 . .
    N N1 0.80834(7) 0.5530(3) 0.60374(10) 0.0248(3) Uani d . 1 1 . .
    N N2 0.78211(9) 0.5050(4) 0.80182(12) 0.0320(3) Uani d . 1 1 . .
    C C1 0.81952(8) 0.6336(4) 0.71687(12) 0.0257(3) Uani d . 1 1 . .
    C C2 0.87136(9) 0.8495(4) 0.73742(14) 0.0307(3) Uani d . 1 1 . .
    H H2A 0.8806 0.9141 0.8156 0.037 Uiso calc R 1 1 . .
    C C3 0.90806(9) 0.9649(4) 0.64496(15) 0.0316(3) Uani d . 1 1 . .
    H H3A 0.9432 1.1084 0.6599 0.038 Uiso calc R 1 1 . .
    C C4 0.89527(8) 0.8768(4) 0.52703(13) 0.0279(3) Uani d . 1 1 . .
    C C5 0.84486(8) 0.6703(4) 0.51114(12) 0.0257(3) Uani d . 1 1 . .
    H H5A 0.8347 0.6054 0.4333 0.031 Uiso calc R 1 1 . .
    C C6 0.93586(10) 1.0012(4) 0.42471(17) 0.0364(4) Uani d . 1 1 . .
    H H6A 0.9186 0.9147 0.3510 0.055 Uiso calc R 1 1 . .
    H H6B 0.9868 0.9594 0.4342 0.055 Uiso calc R 1 1 . .
    H H6C 0.9286 1.2110 0.4221 0.055 Uiso calc R 1 1 . .
    C C7 0.59832(9) -0.0794(4) 0.58757(15) 0.0312(3) Uani d . 1 1 . .
    C C8 0.66781(9) 0.0707(4) 0.62616(13) 0.0268(3) Uani d . 1 1 A .
    H H2N2 0.7456(13) 0.369(6) 0.785(2) 0.040(6) Uiso d . 1 1 . .
    H H1N2 0.7919(14) 0.558(6) 0.873(3) 0.050(7) Uiso d . 1 1 . .
    H H1N1 0.7723(13) 0.405(6) 0.585(2) 0.043(6) Uiso d . 1 1 . .
loop_
    _atom_site_aniso_label
    _atom_site_aniso_U_11
    _atom_site_aniso_U_22
    _atom_site_aniso_U_33
    _atom_site_aniso_U_12
    _atom_site_aniso_U_13
    _atom_site_aniso_U_23
    F1 0.075(3) 0.027(2) 0.089(4) -0.0046(19) -0.017(2) 0.007(2)
    F2 0.0328(17) 0.044(2) 0.148(6) 0.0071(15) 0.004(3) -0.043(3)
    F3 0.093(4) 0.194(10) 0.0252(15) -0.097(5) -0.010(2) 0.014(4)
    F1X 0.092(6) 0.021(2) 0.177(11) 0.005(3) -0.069(7) -0.017(5)
    F2X 0.041(3) 0.154(6) 0.044(2) -0.038(3) 0.0180(16) -0.011(3)
    F3X 0.0410(16) 0.060(3) 0.042(3) -0.0108(16) -0.0251(16) 0.0201(19)
    O1 0.0462(7) 0.0534(9) 0.0156(5) -0.0029(6) 0.0001(4) 0.0020(5)
    O2 0.0337(5) 0.0450(7) 0.0149(4) -0.0038(5) 0.0021(4) -0.0058(5)
    N1 0.0316(6) 0.0292(7) 0.0136(5) 0.0038(5) -0.0025(4) -0.0004(5)
    N2 0.0454(8) 0.0368(9) 0.0138(5) 0.0023(7) 0.0001(5) -0.0032(5)
    C1 0.0341(7) 0.0277(8) 0.0154(6) 0.0089(6) -0.0027(5) -0.0032(6)
    C2 0.0412(8) 0.0290(9) 0.0220(6) 0.0061(7) -0.0067(6) -0.0064(6)
    C3 0.0351(8) 0.0299(9) 0.0298(7) 0.0036(6) -0.0051(6) -0.0059(7)
    C4 0.0305(7) 0.0298(9) 0.0235(7) 0.0075(6) -0.0013(5) 0.0003(6)
    C5 0.0321(6) 0.0302(8) 0.0147(5) 0.0069(6) -0.0025(5) -0.0014(5)
    C6 0.0394(8) 0.0377(10) 0.0320(7) 0.0008(7) 0.0038(7) 0.0033(8)
    C7 0.0380(7) 0.0299(9) 0.0255(6) -0.0003(6) -0.0007(6) 0.0037(6)
    C8 0.0318(7) 0.0305(8) 0.0181(6) 0.0052(6) -0.0001(5) -0.0008(6)
_geom_special_details
;
All e.s.d.'s (except the e.s.d. in the dihedral angle between two l.s. planes)
are estimated using the full covariance matrix. The cell e.s.d.'s are taken
into account individually in the estimation of e.s.d.'s in distances, angles
and torsion angles; correlations between e.s.d.'s in cell parameters are only
used when they are defined by crystal symmetry. An approximate (isotropic)
treatment of cell e.s.d.'s is used for estimating e.s.d.'s involving l.s.
planes.
;
loop_
    _geom_bond_atom_site_label_1
    _geom_bond_atom_site_label_2
    _geom_bond_site_symmetry_2
    _geom_bond_distance
    _geom_bond_publ_flag
    F1 C7 . 1.341(11) ?
    F2 C7 . 1.311(6) ?
    F3 C7 . 1.325(8) ?
    F1X C7 . 1.287(11) ?
    F2X C7 . 1.290(5) ?
    F3X C7 . 1.297(6) ?
    O1 C8 . 1.2289(18) ?
    O2 C8 . 1.2478(19) ?
    N1 C1 . 1.3500(18) ?
    N1 C5 . 1.3640(19) ?
    N1 H1N1 . 0.98(3) ?
    N2 C1 . 1.330(2) ?
    N2 H2N2 . 0.95(3) ?
    N2 H1N2 . 0.86(3) ?
    C1 C2 . 1.412(2) ?
    C2 C3 . 1.361(3) ?
    C2 H2A . 0.9500 ?
    C3 C4 . 1.416(2) ?
    C3 H3A . 0.9500 ?
    C4 C5 . 1.355(2) ?
    C4 C6 . 1.500(2) ?
    C5 H5A . 0.9500 ?
    C6 H6A . 0.9800 ?
    C6 H6B . 0.9800 ?
    C6 H6C . 0.9800 ?
    C7 C8 . 1.538(2) ?
loop_
    _geom_angle_atom_site_label_1
    _geom_angle_atom_site_label_2
    _geom_angle_atom_site_label_3
    _geom_angle_site_symmetry_1
    _geom_angle_site_symmetry_3
    _geom_angle
    _geom_angle_publ_flag
    C1 N1 C5 . . 122.78(14) ?
    C1 N1 H1N1 . . 119.9(15) ?
    C5 N1 H1N1 . . 117.3(15) ?
    C1 N2 H2N2 . . 121.8(14) ?
    C1 N2 H1N2 . . 116.0(19) ?
    H2N2 N2 H1N2 . . 122(2) ?
    N2 C1 N1 . . 118.73(15) ?
    N2 C1 C2 . . 124.01(14) ?
    N1 C1 C2 . . 117.26(14) ?
    C3 C2 C1 . . 119.86(14) ?
    C3 C2 H2A . . 120.1 ?
    C1 C2 H2A . . 120.1 ?
    C2 C3 C4 . . 121.77(16) ?
    C2 C3 H3A . . 119.1 ?
    C4 C3 H3A . . 119.1 ?
    C5 C4 C3 . . 116.49(14) ?
    C5 C4 C6 . . 121.40(14) ?
    C3 C4 C6 . . 122.10(16) ?
    C4 C5 N1 . . 121.84(13) ?
    C4 C5 H5A . . 119.1 ?
    N1 C5 H5A . . 119.1 ?
    C4 C6 H6A . . 109.5 ?
    C4 C6 H6B . . 109.5 ?
    H6A C6 H6B . . 109.5 ?
    C4 C6 H6C . . 109.5 ?
    H6A C6 H6C . . 109.5 ?
    H6B C6 H6C . . 109.5 ?
    F1X C7 F2X . . 110.9(7) ?
    F1X C7 F3X . . 107.3(7) ?
    F2X C7 F3X . . 106.0(5) ?
    F2 C7 F1 . . 102.4(6) ?
    F3 C7 F1 . . 104.0(8) ?
    F1X C7 C8 . . 109.7(5) ?
    F2X C7 C8 . . 110.8(3) ?
    F3X C7 C8 . . 112.1(3) ?
    F2 C7 C8 . . 113.8(3) ?
    F3 C7 C8 . . 115.0(4) ?
    F1 C7 C8 . . 114.0(5) ?
    O1 C8 O2 . . 129.24(16) ?
    O1 C8 C7 . . 115.18(15) ?
    O2 C8 C7 . . 115.57(13) ?
loop_
    _geom_torsion_atom_site_label_1
    _geom_torsion_atom_site_label_2
    _geom_torsion_atom_site_label_3
    _geom_torsion_atom_site_label_4
    _geom_torsion_site_symmetry_1
    _geom_torsion_site_symmetry_2
    _geom_torsion_site_symmetry_3
    _geom_torsion_site_symmetry_4
    _geom_torsion
    _geom_torsion_publ_flag
    C5 N1 C1 N2 . . . . -179.15(15) ?
    C5 N1 C1 C2 . . . . 0.2(2) ?
    N2 C1 C2 C3 . . . . 178.70(16) ?
    N1 C1 C2 C3 . . . . -0.6(2) ?
    C1 C2 C3 C4 . . . . 0.7(2) ?
    C2 C3 C4 C5 . . . . -0.4(2) ?
    C2 C3 C4 C6 . . . . -179.53(17) ?
    C3 C4 C5 N1 . . . . -0.1(2) ?
    C6 C4 C5 N1 . . . . 179.11(15) ?
    C1 N1 C5 C4 . . . . 0.1(2) ?
    F1X C7 C8 O1 . . . . -90.5(9) ?
    F2X C7 C8 O1 . . . . 32.3(6) ?
    F3X C7 C8 O1 . . . . 150.5(4) ?
    F2 C7 C8 O1 . . . . 51.3(5) ?
    F3 C7 C8 O1 . . . . 174.4(9) ?
    F1 C7 C8 O1 . . . . -65.7(5) ?
    F1X C7 C8 O2 . . . . 88.4(9) ?
    F2X C7 C8 O2 . . . . -148.9(5) ?
    F3X C7 C8 O2 . . . . -30.7(4) ?
    F2 C7 C8 O2 . . . . -129.9(5) ?
    F3 C7 C8 O2 . . . . -6.8(9) ?
    F1 C7 C8 O2 . . . . 113.2(5) ?
loop_
    _geom_hbond_atom_site_label_D
    _geom_hbond_atom_site_label_H
    _geom_hbond_atom_site_label_A
    _geom_hbond_site_symmetry_A
    _geom_hbond_distance_DH
    _geom_hbond_distance_HA
    _geom_hbond_distance_DA
    _geom_hbond_angle_DHA
    _geom_hbond_publ_flag
    N1 H1N1 O2 . 0.98(3) 1.75(3) 2.7281(19) 177(2) yes
    N2 H2N2 O1 . 0.95(3) 1.92(3) 2.865(2) 173(2) yes
    N2 H1N2 O2 3_655 0.86(3) 1.99(3) 2.8347(18) 167(3) yes
    C3 H3A F2 4_565 0.9500 2.5100 3.429(6) 164.00 yes
    C5 H5A O1 3_654 0.9500 2.2700 3.1910(19) 162.00 yes
_iucr_refine_instructions_details
;
TITL mo_kta3_0m Pna21 (100K)
CELL  0.71073   18.7250    4.6256   11.3190    90.000    90.000    90.000
ZERR  4           0.0040    0.0010    0.0020     0.000     0.000     0.000
LATT  -1
SYMM             - X ,            - Y ,    0.50000 + Z
SYMM     0.50000 - X ,    0.50000 + Y ,    0.50000 + Z
SYMM     0.50000 + X ,    0.50000 - Y ,              Z
SFAC C H N O F
UNIT 32 36 8 8 12
TEMP -173.000
SIZE 0.107 0.291 0.541
L.S. 10
BOND $H
FMAP 2 2 60
ACTA
CONF
PLAN 20
WGHT      0.0538      0.1405
FVAR       0.72930   0.50499
PART   1
F1    5    0.595124   -0.360330    0.616284    21.00000    0.07477    0.02730 =
         0.08864    0.00684   -0.01672   -0.00455
F2    5    0.540892    0.024962    0.638159    21.00000    0.03278    0.04446 =
         0.14773   -0.04260    0.00443    0.00713
F3    5    0.585949   -0.076122    0.472318    21.00000    0.09280    0.19408 =
         0.02520    0.01422   -0.00971   -0.09678
PART   2
F1X   5    0.609428   -0.352466    0.575463   -21.00000    0.09207    0.02079 =
         0.17725   -0.01670   -0.06949    0.00547
F2X   5    0.547847   -0.031650    0.662606   -21.00000    0.04131    0.15363 =
         0.04378   -0.01140    0.01801   -0.03751
F3X   5    0.575244    0.016807    0.486917   -21.00000    0.04099    0.06044 =
         0.04233    0.02006   -0.02507   -0.01085
PART   0
O1    4    0.676660    0.088720    0.733483    11.00000    0.04619    0.05342 =
         0.01561    0.00195    0.00010   -0.00294
O2    4    0.707668    0.152241    0.544342    11.00000    0.03366    0.04504 =
         0.01492   -0.00585    0.00205   -0.00379
N1    3    0.808343    0.553027    0.603739    11.00000    0.03161    0.02918 =
         0.01360   -0.00042   -0.00254    0.00383
N2    3    0.782110    0.504994    0.801820    11.00000    0.04543    0.03676 =
         0.01378   -0.00317    0.00010    0.00230
C1    1    0.819521    0.633565    0.716872    11.00000    0.03407    0.02772 =
         0.01539   -0.00316   -0.00269    0.00886
C2    1    0.871363    0.849487    0.737420    11.00000    0.04121    0.02899 =
         0.02195   -0.00642   -0.00667    0.00611
AFIX  43
H2A   2    0.880606    0.914061    0.815612    11.00000   -1.20000
AFIX   0
C3    1    0.908062    0.964895    0.644957    11.00000    0.03509    0.02992 =
         0.02978   -0.00589   -0.00508    0.00355
AFIX  43
H3A   2    0.943203    1.108422    0.659935    11.00000   -1.20000
AFIX   0
C4    1    0.895267    0.876768    0.527034    11.00000    0.03055    0.02977 =
         0.02352    0.00033   -0.00131    0.00753
C5    1    0.844864    0.670298    0.511140    11.00000    0.03212    0.03022 =
         0.01471   -0.00139   -0.00255    0.00691
AFIX  43
H5A   2    0.834669    0.605370    0.433322    11.00000   -1.20000
AFIX   0
C6    1    0.935862    1.001245    0.424715    11.00000    0.03939    0.03771 =
         0.03197    0.00332    0.00375    0.00078
AFIX 137
H6A   2    0.918616    0.914692    0.351020    11.00000   -1.50000
H6B   2    0.986846    0.959370    0.434181    11.00000   -1.50000
H6C   2    0.928644    1.210988    0.422105    11.00000   -1.50000
AFIX   0
C7    1    0.598322   -0.079424    0.587565    11.00000    0.03804    0.02989 =
         0.02554    0.00366   -0.00068   -0.00029
C8    1    0.667809    0.070709    0.626161    11.00000    0.03177    0.03049 =
         0.01806   -0.00076   -0.00012    0.00515
H2N2  2    0.745599    0.368648    0.784540    11.00000    0.04026
H1N2  2    0.791942    0.557553    0.873177    11.00000    0.04985
H1N1  2    0.772285    0.404816    0.585378    11.00000    0.04325
HKLF 4 1  0.0000  0.0000  1.0000  0.0000  1.0000  0.0000 -1.0000  0.0000  0.0000
REM  mo_kta3_0m Pna21 (100K)
REM R1 =  0.0460 for   2627 Fo > 4sig(Fo)  and  0.0601 for all   3216 data
REM    177 parameters refined using      1 restraints
END
REM Highest difference peak  0.227,  deepest hole -0.296,  1-sigma level  0.068
Q1    1   0.5392  0.2517  0.5583  11.00000  0.05    0.23
Q2    1   0.8831  0.7271  0.5122  11.00000  0.05    0.23
Q3    1   0.8223  0.2698  0.5801  11.00000  0.05    0.20
Q4    1   0.9566  0.8032  0.3779  11.00000  0.05    0.20
Q5    1   0.9215  0.7936  0.6994  11.00000  0.05    0.20
Q6    1   0.8215  0.2555  0.7969  11.00000  0.05    0.19
Q7    1   0.7227 -0.2443  0.4982  11.00000  0.05    0.19
Q8    1   0.9641  1.2176  0.4737  11.00000  0.05    0.19
Q9    1   0.5773 -0.2310  0.6642  11.00000  0.05    0.18
Q10   1   0.8550  0.3024  0.5793  11.00000  0.05    0.18
Q11   1   0.7992  0.2382  0.4561  11.00000  0.05    0.18
Q12   1   0.7947  0.1486  0.5474  11.00000  0.05    0.18
Q13   1   0.6526 -0.2999  0.5797  11.00000  0.05    0.18
Q14   1   0.8212  0.2364  0.6601  11.00000  0.05    0.18
Q15   1   0.9437  0.6733  0.4068  11.00000  0.05    0.18
Q16   1   0.9363  0.7088  0.4937  11.00000  0.05    0.18
Q17   1   0.9739  0.7972  0.5649  11.00000  0.05    0.17
Q18   1   0.6766 -0.2145  0.6437  11.00000  0.05    0.17
Q19   1   0.6209  0.2213  0.5183  11.00000  0.05    0.17
Q20   1   1.0205  0.7249  0.4726  11.00000  0.05    0.17
;
