# Supplementary material for: 2-Amino-5-methyl­pyridinium trifluoro­acetate
Source: Acta Crystallogr Sect E Struct Rep Online. 2012 Nov 10;68(Pt 12):o3319–20. doi: 10.1107/S1600536812045291 (PMC3588927; doi:10.1107/S1600536812045291)
Supplement: Supplementary file 2 [file e-68-o3319-Isup2.hkl]

# 
# h,k,l, Fc-squared, Fo-squared, sigma(Fo-squared) and status flag 
# 
data_I
_shelx_title ' mo_kta3_0m Pna21 (100K)' 
_shelx_refln_list_code          4 
_shelx_F_calc_maximum      136.16 
_exptl_crystal_F_000       456.00 
_reflns_d_resolution_high  0.6574 
 
loop_ 
 _symmetry_equiv_pos_as_xyz 
 'x, y, z' 
 '-x, -y, z+1/2' 
 '-x+1/2, y+1/2, z+1/2' 
 'x+1/2, -y+1/2, z' 
 
_cell_length_a    18.7250 
_cell_length_b     4.6256 
_cell_length_c    11.3190 
_cell_angle_alpha  90.000 
_cell_angle_beta   90.000 
_cell_angle_gamma  90.000 
 
_shelx_F_squared_multiplier     1.000 
 
loop_ 
 _refln_index_h 
 _refln_index_k 
 _refln_index_l 
 _refln_F_squared_calc 
 _refln_F_squared_meas 
 _refln_F_squared_sigma 
 _refln_observed_status 
   6   0 -16       13.33       20.21      5.07 o 
   8   0 -16       63.97       64.22      7.70 o 
  10   0 -16      104.32      106.79      9.35 o 
   1   1 -16        6.75        6.89      1.82 o 
   2   1 -16        4.81        8.17      1.89 o 
   3   1 -16       35.00       37.78      4.40 o 
   4   1 -16       14.73       21.52      2.39 o 
   5   1 -16       62.07       59.97      3.44 o 
   6   1 -16       19.08       19.58      2.33 o 
   7   1 -16       75.65       71.61      3.73 o 
   8   1 -16       18.13       17.31      3.14 o 
   9   1 -16        9.82       10.04      2.02 o 
   0   2 -16       44.13       43.03     10.32 o 
   1   2 -16       20.68       23.28      2.82 o 
   2   2 -16       17.55       15.65      2.05 o 
   3   2 -16       42.43       47.25      2.95 o 
   4   2 -16        9.54        7.64      2.10 o 
   5   2 -16        6.49        3.53      1.77 o 
   6   2 -16        4.56        5.91      1.95 o 
   2   0 -15       68.08       61.65      3.48 o 
   4   0 -15       77.47       74.26      4.29 o 
   6   0 -15        3.23        2.29      3.23 o 
   8   0 -15        9.20       13.43      4.62 o 
  10   0 -15       66.48       72.47      9.09 o 
  12   0 -15        3.89        1.15      3.40 o 
   0   1 -15       95.95       89.18      4.92 o 
   1   1 -15       19.21       26.89      3.32 o 
   2   1 -15       26.57       29.91      2.56 o 
   3   1 -15       40.75       49.68      4.92 o 
   4   1 -15       15.25       21.23      2.66 o 
   5   1 -15       20.55       22.00      2.31 o 
   6   1 -15       20.17       22.62      2.79 o 
   7   1 -15       58.75       60.58      4.82 o 
   8   1 -15       18.86       22.09      2.70 o 
   9   1 -15        8.03        7.48      1.69 o 
  10   1 -15        8.32        6.47      1.68 o 
  11   1 -15       29.77       33.25      2.53 o 
  12   1 -15        4.91        5.80      1.71 o 
  13   1 -15       14.44       14.49      2.01 o 
   1   2 -15       21.11       23.55      2.27 o 
   2   2 -15        3.49        7.41      1.67 o 
   3   2 -15       85.76       87.98      3.62 o 
   4   2 -15       80.94       81.88      3.46 o 
   5   2 -15       33.37       35.24      2.56 o 
   6   2 -15       29.36       27.65      2.63 o 
   7   2 -15        9.82       10.51      2.01 o 
   8   2 -15        2.34        1.40      2.12 o 
   9   2 -15       11.82        9.36      2.01 o 
  10   2 -15        5.78        3.65      2.38 o 
  11   2 -15        4.96        2.86      1.86 o 
   0   3 -15       75.09       87.75      5.21 o 
   1   3 -15      144.42      147.82      4.77 o 
   2   3 -15        1.58        9.24      1.75 o 
   3   3 -15       10.19        8.55      2.05 o 
   4   3 -15       13.02       14.43      2.92 o 
   5   3 -15       18.09       17.39      2.21 o 
   6   3 -15        0.94        1.67      1.70 o 
   0   0 -14      186.30      195.84      8.95 o 
   2   0 -14       38.03       45.11      4.42 o 
   4   0 -14       34.31       38.52      2.74 o 
   6   0 -14        7.41        6.32      1.95 o 
   8   0 -14       11.32       12.10      1.79 o 
  10   0 -14       62.50       62.12      4.01 o 
  12   0 -14       58.36       64.49      7.55 o 
  14   0 -14       28.39       18.35      5.37 o 
  16   0 -14        2.66        4.07      3.61 o 
   1   1 -14        8.26       10.55      1.78 o 
   2   1 -14       29.55       34.63      2.33 o 
   3   1 -14        8.52        8.57      1.52 o 
   4   1 -14        3.45        4.17      1.63 o 
   5   1 -14       40.79       44.53      2.95 o 
   6   1 -14       23.95       27.57      2.16 o 
   7   1 -14       66.70       68.66      3.09 o 
   8   1 -14       30.98       32.53      2.37 o 
   9   1 -14        1.48        0.18      1.30 o 
  10   1 -14       19.20       20.33      2.47 o 
  11   1 -14        7.18        5.80      1.58 o 
  12   1 -14        1.72        0.77      1.47 o 
  13   1 -14        1.02        0.81      1.50 o 
  14   1 -14       14.27       13.69      1.95 o 
  15   1 -14       16.04       12.40      1.96 o 
  16   1 -14        5.27        2.56      3.75 o 
   0   2 -14       14.38       13.96      4.31 o 
   1   2 -14        7.31        8.11      1.64 o 
   2   2 -14       28.08       30.40      2.36 o 
   3   2 -14       38.44       46.86      4.35 o 
   4   2 -14       20.08       27.17      2.25 o 
   5   2 -14       18.06       22.91      2.12 o 
   6   2 -14       28.98       37.67      2.54 o 
   7   2 -14       57.30       60.89      3.02 o 
   8   2 -14        1.00       -0.51      1.57 o 
   9   2 -14        8.63        5.66      2.39 o 
  10   2 -14       28.72       25.13      2.59 o 
  11   2 -14       43.85       37.22      2.65 o 
  12   2 -14       19.56       22.03      2.49 o 
  13   2 -14        9.69        6.22      1.80 o 
  14   2 -14        6.73        4.52      1.76 o 
   1   3 -14       35.98       43.01      2.26 o 
   2   3 -14        1.05        2.38      1.17 o 
   3   3 -14       20.51       23.55      1.90 o 
   4   3 -14        6.76        8.38      1.40 o 
   5   3 -14       10.90       10.65      1.42 o 
   6   3 -14        0.10       -0.72      1.05 o 
   7   3 -14       26.80       22.61      1.77 o 
   8   3 -14        0.06        1.65      1.24 o 
   9   3 -14       64.59       63.46      3.26 o 
  10   3 -14        2.02        3.62      1.56 o 
  11   3 -14       21.41       22.23      6.64 o 
   0   4 -14       11.15       23.69      5.79 o 
   1   4 -14        9.01       10.93      3.50 o 
   2   4 -14       15.95       21.04      5.61 o 
   2   0 -13      130.20      132.62      4.27 o 
   4   0 -13       30.46       31.53      3.05 o 
   6   0 -13        9.33       10.83      1.63 o 
   8   0 -13       33.80       30.44      2.25 o 
  10   0 -13       22.97       22.32      2.05 o 
  12   0 -13       72.03       70.00      3.30 o 
  14   0 -13        3.71        5.80      1.99 o 
  16   0 -13       36.00       22.35      5.54 o 
  18   0 -13        9.32        8.03      4.37 o 
   0   1 -13       92.80       94.59      4.73 o 
   1   1 -13        6.01        9.54      1.82 o 
   2   1 -13       15.33       17.97      1.72 o 
   3   1 -13       97.92       90.05      4.22 o 
   4   1 -13       19.05       23.35      1.72 o 
   5   1 -13        3.18        3.27      1.21 o 
   6   1 -13        5.09        4.11      1.27 o 
   7   1 -13       21.45       21.18      1.88 o 
   8   1 -13        7.62        9.70      1.54 o 
   9   1 -13       17.20       18.99      1.90 o 
  10   1 -13        0.45       -0.33      1.25 o 
  11   1 -13       18.24       18.12      2.45 o 
  12   1 -13       12.32       11.16      1.77 o 
  13   1 -13        5.11        5.41      1.59 o 
  14   1 -13       16.91       16.09      2.02 o 
  15   1 -13       50.33       43.48      4.07 o 
  16   1 -13        9.91        9.88      2.15 o 
  17   1 -13       31.71       29.02      3.57 o 
  18   1 -13        0.69        1.31      1.92 o 
   1   2 -13        1.38        1.42      0.93 o 
   2   2 -13        1.68        1.46      0.94 o 
   3   2 -13        5.88        4.78      1.18 o 
   4   2 -13       18.50       22.92      1.61 o 
   5   2 -13       14.23       13.94      1.37 o 
   6   2 -13        9.86       10.29      1.39 o 
   7   2 -13        6.91        7.37      1.57 o 
   8   2 -13       21.27       25.83      2.16 o 
   9   2 -13        6.94        6.51      1.38 o 
  10   2 -13       24.06       21.46      2.09 o 
  11   2 -13        0.39       -0.32      1.39 o 
  12   2 -13       17.62       16.89      2.04 o 
  13   2 -13       10.11        8.24      1.81 o 
  14   2 -13       13.97       14.51      2.14 o 
  15   2 -13        4.77        4.90      1.78 o 
  16   2 -13        0.46       -0.39      1.59 o 
   0   3 -13       27.90       29.47      3.12 o 
   1   3 -13       17.09       24.59      1.76 o 
   2   3 -13        2.75        2.63      1.14 o 
   3   3 -13       25.13       30.02      2.60 o 
   4   3 -13        6.36        7.28      1.23 o 
   5   3 -13        3.53        3.83      1.14 o 
   6   3 -13        2.85        1.42      1.09 o 
   7   3 -13       13.53        9.55      1.33 o 
   8   3 -13        6.96        7.29      1.36 o 
   9   3 -13       34.37       39.23      2.75 o 
  10   3 -13        7.30        8.83      1.38 o 
  11   3 -13        0.89        1.77      1.17 o 
  12   3 -13        0.12        1.64      1.49 o 
  13   3 -13       15.01       13.40      1.90 o 
  14   3 -13        4.32        1.98      2.38 o 
   1   4 -13       13.21       17.28      2.93 o 
   2   4 -13        3.06        2.63      1.76 o 
   3   4 -13       18.79       17.30      2.05 o 
   4   4 -13        9.63       11.25      1.87 o 
   5   4 -13       10.80        8.69      1.75 o 
   6   4 -13        3.28        5.02      1.56 o 
   7   4 -13        7.48       14.56      3.00 o 
   8   4 -13       16.52       24.49      5.99 o 
   9   4 -13        0.91       15.22      5.23 o 
   0   0 -12      123.99      134.55      5.39 o 
   2   0 -12      231.16      221.88      5.32 o 
   4   0 -12       55.56       55.37      2.79 o 
   6   0 -12       18.81       17.20      1.76 o 
   8   0 -12       20.64       23.09      1.99 o 
  10   0 -12      116.71      104.88      3.84 o 
  12   0 -12        5.28        4.38      1.45 o 
  14   0 -12        1.63        2.51      1.61 o 
  16   0 -12       18.66       16.95      2.55 o 
  18   0 -12        3.67        1.41      3.34 o 
   1   1 -12       17.09       17.26      1.44 o 
   2   1 -12        6.64        6.02      1.15 o 
   3   1 -12       55.26       52.13      2.35 o 
   4   1 -12       24.74       30.89      1.84 o 
   5   1 -12      118.79      107.11      3.19 o 
   6   1 -12       58.90       58.37      2.86 o 
   7   1 -12       58.08       56.50      2.37 o 
   8   1 -12       32.23       31.12      2.41 o 
   9   1 -12        4.00        4.58      1.27 o 
  10   1 -12        1.28        1.49      1.20 o 
  11   1 -12        4.72        3.18      1.32 o 
  12   1 -12       24.65       23.18      2.01 o 
  13   1 -12        8.81        9.26      1.65 o 
  14   1 -12        6.56        4.07      1.65 o 
  15   1 -12       13.53       11.51      1.82 o 
  16   1 -12        3.11        0.83      1.58 o 
  17   1 -12       10.05        8.46      1.86 o 
  18   1 -12       17.35       14.82      2.60 o 
  19   1 -12        0.48        1.43      1.65 o 
   0   2 -12       33.81       38.48      3.74 o 
   1   2 -12       77.48       75.04      2.47 o 
   2   2 -12       31.41       37.19      3.06 o 
   3   2 -12       13.03       11.48      1.64 o 
   4   2 -12        1.07        2.01      0.91 o 
   5   2 -12        1.34        1.37      0.85 o 
   6   2 -12       26.70       27.99      1.70 o 
   7   2 -12       14.63       14.85      1.25 o 
   8   2 -12       14.49       16.56      1.33 o 
   9   2 -12       35.01       31.65      2.03 o 
  10   2 -12        2.60        0.96      1.40 o 
  11   2 -12       16.64       14.39      1.65 o 
  12   2 -12       13.40       14.34      1.87 o 
  13   2 -12       19.78       17.93      2.02 o 
  14   2 -12        6.33        7.04      1.75 o 
  15   2 -12        9.16        6.67      1.82 o 
  16   2 -12       52.82       45.80      4.03 o 
  17   2 -12        5.26        4.15      1.79 o 
  18   2 -12        0.91        0.52      1.67 o 
   1   3 -12        1.54        2.52      1.03 o 
   2   3 -12       46.85       46.27      2.87 o 
   3   3 -12        2.37        4.06      1.08 o 
   4   3 -12       10.09       10.02      1.36 o 
   5   3 -12        5.77        5.48      1.10 o 
   6   3 -12        0.48        0.59      0.97 o 
   7   3 -12        5.05        3.53      1.08 o 
   8   3 -12        2.26        1.68      1.06 o 
   9   3 -12        5.95        4.63      1.17 o 
  10   3 -12        3.11        3.94      1.17 o 
  11   3 -12       65.55       63.47      2.39 o 
  12   3 -12        5.54        7.91      1.26 o 
  13   3 -12       50.02       51.68      3.12 o 
  14   3 -12        5.22        7.10      1.31 o 
  15   3 -12       13.50       11.41      1.84 o 
  16   3 -12        8.09        5.14      1.89 o 
   0   4 -12        4.82        6.85      3.46 o 
   1   4 -12        1.75        2.73      1.67 o 
   2   4 -12        4.04        3.57      1.80 o 
   3   4 -12        4.44        3.74      1.96 o 
   4   4 -12        0.26       -0.51      1.51 o 
   5   4 -12       13.04       14.61      2.33 o 
   6   4 -12       26.48       32.13      2.52 o 
   7   4 -12        0.05        3.24      1.52 o 
   8   4 -12       22.94       27.47      2.43 o 
   9   4 -12       14.73       18.31      2.15 o 
  10   4 -12        2.82        7.23      1.64 o 
  11   4 -12       11.20       12.85      2.84 o 
  12   4 -12        3.27        5.22      2.46 o 
   2   0 -11      361.89      348.76      7.46 o 
   4   0 -11      433.89      404.68      8.42 o 
   6   0 -11      334.78      326.94      8.03 o 
   8   0 -11      138.84      126.24      4.16 o 
  10   0 -11       86.20       79.71      3.22 o 
  12   0 -11        4.90        3.95      1.38 o 
  14   0 -11        0.45       -1.14      1.31 o 
  16   0 -11        8.03        7.77      1.49 o 
  18   0 -11        4.73        1.57      1.90 o 
  20   0 -11       11.70        6.37      4.29 o 
   0   1 -11       99.00      116.32      3.53 o 
   1   1 -11      386.95      383.36      6.15 o 
   2   1 -11       73.76       72.32      2.11 o 
   3   1 -11       12.98       17.12      1.36 o 
   4   1 -11        7.11        8.09      0.95 o 
   5   1 -11      115.65      107.48      2.58 o 
   6   1 -11       54.00       54.29      1.90 o 
   7   1 -11       56.39       56.31      1.91 o 
   8   1 -11       51.04       50.63      2.03 o 
   9   1 -11       53.35       56.57      2.32 o 
  10   1 -11        2.90        3.14      1.22 o 
  11   1 -11       16.93       13.44      1.57 o 
  12   1 -11       10.67       10.53      1.55 o 
  13   1 -11       19.52       18.01      2.18 o 
  14   1 -11       16.02       15.47      1.83 o 
  15   1 -11        6.85        7.07      1.59 o 
  16   1 -11       22.37       19.41      2.01 o 
  17   1 -11        2.94        2.32      1.51 o 
  18   1 -11        3.36        2.26      1.76 o 
  19   1 -11       15.62       11.76      1.94 o 
  20   1 -11       11.61       12.80      3.41 o 
  21   1 -11       19.02       19.75      2.57 o 
   1   2 -11      118.50      116.55      2.98 o 
   2   2 -11       43.39       52.29      2.05 o 
   3   2 -11      283.61      267.70      5.76 o 
   4   2 -11       27.02       32.62      1.63 o 
   5   2 -11       94.48       84.48      2.25 o 
   6   2 -11      115.18      123.83      2.74 o 
   7   2 -11       10.10       13.29      1.13 o 
   8   2 -11      109.44      102.99      2.53 o 
   9   2 -11       34.18       35.71      1.96 o 
  10   2 -11       16.24       17.55      1.28 o 
  11   2 -11        2.99        2.43      0.92 o 
  12   2 -11       11.46       11.47      1.20 o 
  13   2 -11        1.57        1.51      1.03 o 
  14   2 -11       34.49       35.51      3.82 o 
  15   2 -11       15.90       16.75      1.93 o 
  16   2 -11       19.28       14.30      1.99 o 
  17   2 -11        4.94        4.27      1.77 o 
  18   2 -11       28.85       27.62      5.27 o 
  19   2 -11       30.95       27.01      3.66 o 
  20   2 -11        1.66        0.14      1.70 o 
   0   3 -11       61.02       60.42      3.12 o 
   1   3 -11       36.67       40.54      1.95 o 
   2   3 -11       40.25       41.62      2.45 o 
   3   3 -11       11.26        7.39      1.14 o 
   4   3 -11        1.26        0.53      0.92 o 
   5   3 -11       46.61       50.87      2.07 o 
   6   3 -11       28.28       32.97      1.75 o 
   7   3 -11       22.75       21.99      1.52 o 
   8   3 -11       31.67       32.04      1.80 o 
   9   3 -11       31.69       35.50      2.72 o 
  10   3 -11       24.18       24.92      1.55 o 
  11   3 -11       52.03       54.24      2.08 o 
  12   3 -11        8.25        6.62      1.18 o 
  13   3 -11       58.22       59.40      2.36 o 
  14   3 -11       14.35       10.55      1.38 o 
  15   3 -11       14.76       11.44      1.40 o 
  16   3 -11        7.17        6.40      1.83 o 
  17   3 -11        4.05        1.32      2.09 o 
  18   3 -11        5.94        6.36      2.82 o 
   1   4 -11        9.62       10.45      1.92 o 
   2   4 -11        1.67        1.62      1.58 o 
   3   4 -11        9.16        9.50      1.87 o 
   4   4 -11       10.47        9.38      1.78 o 
   5   4 -11        4.96        5.28      1.58 o 
   6   4 -11       34.79       39.86      2.72 o 
   7   4 -11       32.26       35.68      2.58 o 
   8   4 -11        5.34        4.40      1.65 o 
   9   4 -11       12.47        8.04      1.81 o 
  10   4 -11        5.39        7.44      2.01 o 
  11   4 -11       52.79       58.50      2.99 o 
  12   4 -11       38.95       47.66      3.77 o 
  13   4 -11       16.05       12.87      1.89 o 
  14   4 -11       12.82       12.16      2.92 o 
   0   5 -11       19.07       22.67      5.72 o 
   1   5 -11        5.09        8.79      3.30 o 
   2   5 -11        2.53        4.33      3.11 o 
   3   5 -11        2.64        5.96      2.48 o 
   4   5 -11       13.30       11.92      2.96 o 
   5   5 -11        0.68        4.99      2.61 o 
   6   5 -11        7.75        9.45      2.80 o 
   7   5 -11        4.89        3.22      3.19 o 
   0   0 -10      919.78      878.19     49.64 o 
   2   0 -10      305.82      301.20      6.53 o 
   4   0 -10      100.92      107.86      3.51 o 
   6   0 -10      412.27      442.33      8.92 o 
   8   0 -10      109.35      102.64      4.26 o 
  10   0 -10        0.04        0.21      1.11 o 
  12   0 -10       40.74       36.54      2.39 o 
  14   0 -10       42.28       35.81      2.49 o 
  16   0 -10       10.96        9.34      1.79 o 
  18   0 -10       27.37       27.49      2.37 o 
  20   0 -10        8.92        8.85      2.27 o 
  22   0 -10        4.12        1.41      3.92 o 
   1   1 -10      189.33      187.67      3.31 o 
   2   1 -10      444.87      472.72      7.22 o 
   3   1 -10      343.90      341.31      5.52 o 
   4   1 -10       89.05      106.76      3.19 o 
   5   1 -10      739.83      683.16      9.40 o 
   6   1 -10        2.98        6.69      0.85 o 
   7   1 -10      152.64      155.47      3.15 o 
   8   1 -10       69.60       79.58      2.08 o 
   9   1 -10      140.82      138.95      2.81 o 
  10   1 -10       46.81       45.64      1.69 o 
  11   1 -10       25.63       24.76      1.41 o 
  12   1 -10       40.49       37.83      2.34 o 
  13   1 -10       12.06       10.90      1.53 o 
  14   1 -10        4.94        4.12      1.34 o 
  15   1 -10       15.79       14.77      1.79 o 
  16   1 -10       24.91       22.79      2.06 o 
  17   1 -10       11.55        9.93      1.72 o 
  18   1 -10        2.77        1.13      1.48 o 
  19   1 -10        3.70        2.38      1.91 o 
  20   1 -10        3.03       -1.15      1.54 o 
  21   1 -10       10.52        8.86      1.84 o 
  22   1 -10        3.92        2.58      1.81 o 
   0   2 -10       61.33       74.08      3.20 o 
   1   2 -10      212.03      206.15      4.13 o 
   2   2 -10       91.93      101.91      2.68 o 
   3   2 -10       60.24       59.99      1.95 o 
   4   2 -10       29.75       33.67      1.93 o 
   5   2 -10       63.53       57.79      1.85 o 
   6   2 -10       19.76       20.61      1.24 o 
   7   2 -10      243.15      240.60      4.12 o 
   8   2 -10       25.65       30.25      1.51 o 
   9   2 -10       77.87       76.02      2.15 o 
  10   2 -10       46.38       48.21      1.83 o 
  11   2 -10       68.46       67.66      2.52 o 
  12   2 -10       48.62       56.13      1.95 o 
  13   2 -10       64.31       63.12      2.08 o 
  14   2 -10       28.12       32.00      2.00 o 
  15   2 -10        4.02        2.68      1.15 o 
  16   2 -10       13.57        9.71      1.79 o 
  17   2 -10        9.00        7.01      1.78 o 
  18   2 -10        5.30        2.00      1.82 o 
  19   2 -10        1.45       -1.57      1.57 o 
  20   2 -10        3.67       -0.15      1.68 o 
  21   2 -10        3.69        2.03      2.52 o 
   1   3 -10       14.20       22.60      2.03 o 
   2   3 -10      242.43      211.79      5.56 o 
   3   3 -10        4.57        6.21      1.49 o 
   4   3 -10       35.04       42.17      2.70 o 
   5   3 -10       49.64       52.61      2.62 o 
   6   3 -10       27.32       26.27      1.73 o 
   7   3 -10      247.67      253.74      5.16 o 
   8   3 -10        9.41       12.47      1.27 o 
   9   3 -10      142.44      153.50      3.21 o 
  10   3 -10       47.25       43.59      2.99 o 
  11   3 -10       12.44       10.57      1.17 o 
  12   3 -10       54.12       53.79      2.48 o 
  13   3 -10       21.91       19.99      1.77 o 
  14   3 -10       26.31       25.62      1.65 o 
  15   3 -10        6.65        6.94      1.26 o 
  16   3 -10       33.96       32.47      2.00 o 
  17   3 -10       12.31        9.47      1.77 o 
  18   3 -10       11.43        8.57      1.48 o 
  19   3 -10        4.68        0.78      2.68 o 
   0   4 -10       72.49       74.97      4.56 o 
   1   4 -10       11.64       16.70      2.02 o 
   2   4 -10       49.16       47.30      2.92 o 
   3   4 -10       13.97       17.00      2.04 o 
   4   4 -10       37.42       37.37      2.71 o 
   5   4 -10       27.36       28.42      2.29 o 
   6   4 -10       24.61       20.82      2.08 o 
   7   4 -10        5.31        5.19      1.55 o 
   8   4 -10        0.08        0.56      1.40 o 
   9   4 -10       42.64       43.70      3.41 o 
  10   4 -10        8.61        7.52      1.73 o 
  11   4 -10       16.98       16.11      2.03 o 
  12   4 -10       32.97       34.46      2.62 o 
  13   4 -10        8.99       11.20      1.74 o 
  14   4 -10       41.96       39.50      3.60 o 
  15   4 -10       10.81        9.37      1.63 o 
  16   4 -10        1.71       -2.44      2.44 o 
   1   5 -10        1.99        0.87      1.46 o 
   2   5 -10        4.51        4.07      1.69 o 
   3   5 -10        8.48        9.83      1.84 o 
   4   5 -10       11.51       10.09      1.74 o 
   5   5 -10       13.32       11.16      1.75 o 
   6   5 -10       16.68       12.51      1.81 o 
   7   5 -10        2.11        2.20      1.46 o 
   8   5 -10        3.78        4.09      2.41 o 
   9   5 -10       33.40       36.75      3.97 o 
  10   5 -10       13.19       13.93      2.99 o 
   2   0  -9      242.02      240.66      4.24 o 
   4   0  -9     1863.53     1725.60     25.03 o 
   6   0  -9      879.09      859.16     12.99 o 
   8   0  -9      139.64      128.00      4.15 o 
  10   0  -9      112.46      103.85      3.55 o 
  12   0  -9        6.16        5.48      1.34 o 
  14   0  -9      178.46      176.26      5.63 o 
  16   0  -9       29.25       30.72      1.96 o 
  18   0  -9       19.25       26.65      2.31 o 
  20   0  -9        8.95        6.74      1.75 o 
  22   0  -9       46.92       37.41      6.82 o 
  24   0  -9        4.50       -1.52      3.93 o 
   0   1  -9      224.31      240.99      5.45 o 
   1   1  -9      536.61      491.40      6.92 o 
   2   1  -9      105.06       98.02      2.48 o 
   3   1  -9       49.24       53.19      1.61 o 
   4   1  -9       38.07       41.07      1.50 o 
   5   1  -9       37.92       47.37      1.57 o 
   6   1  -9       13.76       13.36      0.96 o 
   7   1  -9      128.95      133.79      2.64 o 
   8   1  -9      111.02      106.53      2.51 o 
   9   1  -9       54.51       50.82      1.72 o 
  10   1  -9       58.23       54.46      1.77 o 
  11   1  -9       67.64       66.05      1.89 o 
  12   1  -9       18.59       22.26      1.72 o 
  13   1  -9       20.43       21.00      1.47 o 
  14   1  -9       12.41       13.74      1.60 o 
  15   1  -9       17.56       15.32      1.69 o 
  16   1  -9        0.42       -1.20      1.20 o 
  17   1  -9       11.63       11.51      1.79 o 
  18   1  -9        6.54        4.12      1.51 o 
  19   1  -9       61.06       65.21      3.74 o 
  20   1  -9        5.12        4.24      1.62 o 
  21   1  -9       12.64       13.00      1.80 o 
  22   1  -9        0.87       -0.18      1.69 o 
  23   1  -9        9.70        5.48      2.93 o 
   1   2  -9      269.10      268.81      4.92 o 
   2   2  -9       93.03      116.47      3.14 o 
   3   2  -9      265.15      251.44      4.38 o 
   4   2  -9      350.61      343.95      5.54 o 
   5   2  -9      122.23      115.31      2.49 o 
   6   2  -9       17.85       16.06      1.08 o 
   7   2  -9       57.29       50.36      1.74 o 
   8   2  -9       82.11       77.78      2.08 o 
   9   2  -9       40.51       41.90      1.67 o 
  10   2  -9       83.12       93.04      2.33 o 
  11   2  -9      106.44      107.84      2.54 o 
  12   2  -9       20.37       22.01      1.36 o 
  13   2  -9       38.27       38.00      1.87 o 
  14   2  -9       31.49       32.90      1.64 o 
  15   2  -9       21.01       25.40      1.52 o 
  16   2  -9       18.80       20.53      1.62 o 
  17   2  -9       26.31       20.96      2.73 o 
  18   2  -9        0.10       -0.60      1.51 o 
  19   2  -9        2.30        3.29      1.68 o 
  20   2  -9       18.27       18.60      2.26 o 
  21   2  -9        6.66        5.57      1.93 o 
  22   2  -9        7.52        5.55      1.93 o 
   0   3  -9       73.94       77.61      4.27 o 
   1   3  -9       50.16       52.26      2.60 o 
   2   3  -9       29.67       29.16      2.16 o 
   3   3  -9       15.07       19.69      1.88 o 
   4   3  -9        3.36        5.62      1.37 o 
   5   3  -9       31.29       34.99      2.19 o 
   6   3  -9       40.01       45.92      2.14 o 
   7   3  -9       27.56       24.74      1.72 o 
   8   3  -9       40.25       41.06      2.25 o 
   9   3  -9       11.93       13.25      1.47 o 
  10   3  -9       40.80       36.90      1.88 o 
  11   3  -9       34.08       35.10      2.19 o 
  12   3  -9       35.77       31.34      1.64 o 
  13   3  -9        3.26        3.28      1.04 o 
  14   3  -9        6.55        7.55      1.22 o 
  15   3  -9       43.54       49.05      2.46 o 
  16   3  -9        9.36        5.87      1.24 o 
  17   3  -9       21.28       19.15      1.60 o 
  18   3  -9       13.53       12.39      1.56 o 
  19   3  -9        0.75       -0.82      1.51 o 
  20   3  -9        4.15        1.29      1.56 o 
   1   4  -9       39.22       41.20      2.54 o 
   2   4  -9       30.02       36.65      2.48 o 
   3   4  -9       31.05       35.79      2.50 o 
   4   4  -9       11.36       15.46      1.89 o 
   5   4  -9       13.69       15.68      1.77 o 
   6   4  -9       20.74       20.79      1.94 o 
   7   4  -9        7.33        6.30      1.62 o 
   8   4  -9        7.26        9.03      1.64 o 
   9   4  -9       44.88       52.02      2.72 o 
  10   4  -9       74.02       72.65      3.04 o 
  11   4  -9       47.73       47.23      2.49 o 
  12   4  -9        4.33        5.50      1.51 o 
  13   4  -9       21.60       21.20      2.02 o 
  14   4  -9        3.06        2.05      1.48 o 
  15   4  -9       39.70       46.20      3.57 o 
  16   4  -9        8.54        6.21      1.66 o 
  17   4  -9        1.92       -1.69      2.16 o 
   0   5  -9       94.27       79.58      4.70 o 
   1   5  -9        3.31        8.16      1.64 o 
   2   5  -9        3.61        2.46      1.49 o 
   3   5  -9        3.00        2.95      1.53 o 
   4   5  -9       28.13       25.55      2.19 o 
   5   5  -9       27.50       24.92      2.21 o 
   6   5  -9       10.06       10.31      1.73 o 
   7   5  -9        6.24        5.95      1.57 o 
   8   5  -9        2.34        2.65      1.45 o 
   9   5  -9        4.21        3.73      1.50 o 
  10   5  -9        4.11        4.60      1.54 o 
  11   5  -9        7.06        6.01      2.57 o 
  12   5  -9        2.82        3.72      2.49 o 
  13   5  -9        9.94       12.88      4.78 o 
   0   0  -8      393.44      440.27     14.34 o 
   4   0  -8      881.30      883.07     14.82 o 
   6   0  -8      425.11      406.01      6.07 o 
   8   0  -8       73.26       66.60      1.79 o 
  10   0  -8      137.97      143.44      4.27 o 
  12   0  -8      459.24      469.35     10.67 o 
  14   0  -8      227.01      219.96      5.96 o 
  16   0  -8      135.64      136.93      3.86 o 
  18   0  -8       77.86       91.63      4.20 o 
  20   0  -8       62.76       64.11      4.07 o 
  22   0  -8       43.24       49.65      6.13 o 
  24   0  -8        6.74        2.53      4.11 o 
   1   1  -8      386.24      386.16      5.57 o 
   2   1  -8      247.25      235.84      3.72 o 
   3   1  -8      182.39      196.12      3.25 o 
   4   1  -8       75.66       78.71      1.71 o 
   5   1  -8      165.87      166.90      2.92 o 
   6   1  -8       81.02       80.85      1.90 o 
   7   1  -8      140.70      133.26      2.33 o 
   8   1  -8      328.50      338.85      5.08 o 
   9   1  -8      621.08      583.57      8.15 o 
  10   1  -8       60.58       77.66      2.02 o 
  11   1  -8      815.74      785.15     10.70 o 
  12   1  -8        2.79        3.97      0.84 o 
  13   1  -8        3.46        1.90      0.80 o 
  14   1  -8       45.27       42.69      1.71 o 
  15   1  -8       15.14       11.90      1.56 o 
  16   1  -8       15.19       12.55      1.61 o 
  17   1  -8       54.49       54.08      3.48 o 
  18   1  -8      137.82      142.23      4.35 o 
  19   1  -8       44.41       49.32      2.86 o 
  20   1  -8       21.22       19.66      2.04 o 
  21   1  -8       35.59       34.37      2.67 o 
  22   1  -8        8.10        7.00      1.85 o 
  23   1  -8       18.96       18.22      2.38 o 
  24   1  -8        3.68        2.67      1.82 o 
   0   2  -8       15.99       14.20      1.22 o 
   1   2  -8       62.64       60.05      1.73 o 
   2   2  -8       60.65       61.96      1.76 o 
   3   2  -8        7.69        8.45      0.81 o 
   4   2  -8       22.56       22.57      1.29 o 
   5   2  -8       47.73       47.25      1.66 o 
   6   2  -8       54.54       54.95      1.70 o 
   7   2  -8      203.32      195.59      3.42 o 
   8   2  -8       71.52       74.42      1.98 o 
   9   2  -8       60.22       56.69      1.81 o 
  10   2  -8       63.62       69.85      2.01 o 
  11   2  -8      116.19      114.04      2.55 o 
  12   2  -8       49.43       60.30      1.95 o 
  13   2  -8      213.24      230.31      4.02 o 
  14   2  -8       43.31       50.62      1.93 o 
  15   2  -8      122.79      130.10      2.92 o 
  16   2  -8        8.53        6.30      1.14 o 
  17   2  -8       12.05       15.60      1.38 o 
  18   2  -8       30.46       32.13      1.95 o 
  19   2  -8        3.53        1.32      1.59 o 
  20   2  -8        1.62       -0.67      1.55 o 
  21   2  -8        5.20        2.43      1.74 o 
  22   2  -8        3.25        3.15      1.81 o 
  23   2  -8       25.97       25.19      3.03 o 
   1   3  -8       69.08       67.70      2.74 o 
   2   3  -8      123.93      122.95      3.73 o 
   3   3  -8       15.82       20.00      1.75 o 
   4   3  -8      236.31      231.82      5.03 o 
   5   3  -8       17.92       22.39      2.19 o 
   6   3  -8       84.30       76.07      2.52 o 
   7   3  -8       33.65       34.71      1.90 o 
   8   3  -8      155.79      154.57      3.73 o 
   9   3  -8        3.38        6.10      1.24 o 
  10   3  -8       74.06       66.53      2.52 o 
  11   3  -8        2.34        3.68      1.20 o 
  12   3  -8       15.54       13.37      1.32 o 
  13   3  -8       32.06       37.90      1.94 o 
  14   3  -8       68.56       69.21      2.20 o 
  15   3  -8       83.27       96.16      2.60 o 
  16   3  -8       19.09       17.27      1.58 o 
  17   3  -8       34.20       30.90      1.79 o 
  18   3  -8       67.60       73.54      2.99 o 
  19   3  -8        6.67        7.95      1.34 o 
  20   3  -8        5.84        4.58      1.43 o 
  21   3  -8        1.28       -0.16      1.78 o 
  22   3  -8        1.53       -0.66      2.76 o 
   0   4  -8       83.44       89.53      4.55 o 
   1   4  -8      100.21       99.92      3.40 o 
   2   4  -8        3.17        2.72      1.36 o 
   3   4  -8        6.34        5.47      1.48 o 
   4   4  -8        5.89        4.41      1.42 o 
   5   4  -8       13.33       13.30      1.58 o 
   6   4  -8        3.04        1.58      1.21 o 
   7   4  -8       52.52       52.37      2.71 o 
   8   4  -8        7.49        8.07      1.76 o 
   9   4  -8       13.97       13.15      1.55 o 
  10   4  -8        8.90       13.59      1.76 o 
  11   4  -8        5.83        3.98      1.36 o 
  12   4  -8        1.62        2.84      1.39 o 
  13   4  -8        2.52        2.61      1.38 o 
  14   4  -8        7.53        9.95      1.63 o 
  15   4  -8       19.00       18.78      2.28 o 
  16   4  -8        3.90        2.25      1.50 o 
  17   4  -8        7.45        4.92      1.57 o 
  18   4  -8        9.17        2.95      2.42 o 
  19   4  -8        9.34        0.21      3.17 o 
   1   5  -8        8.46        6.59      1.85 o 
   2   5  -8        4.87        2.93      1.44 o 
   3   5  -8       33.56       31.67      2.46 o 
   4   5  -8       14.60       17.93      1.94 o 
   5   5  -8       26.05       25.60      2.12 o 
   6   5  -8       44.08       44.03      2.58 o 
   7   5  -8        0.25        0.45      1.63 o 
   8   5  -8        5.23        3.99      1.81 o 
   9   5  -8        1.93        0.75      1.37 o 
  10   5  -8       18.74       18.59      1.97 o 
  11   5  -8        5.58        7.62      1.77 o 
  12   5  -8        7.05        5.89      1.58 o 
  13   5  -8        6.20       10.50      3.48 o 
  14   5  -8        4.68       -1.06      2.85 o 
   0   6  -8       28.96       27.03      6.07 o 
   1   6  -8        5.31       13.61      3.83 o 
   2   6  -8        8.58        7.09      3.29 o 
   3   6  -8        0.74        6.87      2.46 o 
   4   6  -8       10.23        7.90      3.30 o 
   5   6  -8        2.10        4.14      3.04 o 
   2   0  -7      585.05      609.01     11.49 o 
   4   0  -7      654.41      665.57     11.41 o 
   6   0  -7      531.33      559.84      9.67 o 
   8   0  -7      442.04      430.44     13.03 o 
  10   0  -7      393.15      375.38      6.10 o 
  12   0  -7       77.45       77.30      3.06 o 
  14   0  -7      828.88      869.37     18.62 o 
  16   0  -7      148.05      154.29      4.10 o 
  18   0  -7      228.25      249.95      6.74 o 
  20   0  -7       19.60       17.09      2.09 o 
  22   0  -7       15.46       19.91      2.66 o 
  24   0  -7        4.93        3.03      3.32 o 
   0   1  -7      113.84      108.79      2.51 o 
   1   1  -7       38.08       37.78      1.04 o 
   2   1  -7       27.89       31.21      0.97 o 
   3   1  -7      251.72      267.74      3.49 o 
   4   1  -7        5.21        6.62      0.60 o 
   5   1  -7       77.92       84.74      2.69 o 
   6   1  -7       69.59       66.76      1.51 o 
   7   1  -7       21.80       28.77      1.34 o 
   8   1  -7        1.81        2.24      0.55 o 
   9   1  -7       35.13       40.15      1.45 o 
  10   1  -7      145.29      144.30      2.49 o 
  11   1  -7      164.38      166.20      2.76 o 
  12   1  -7       84.45       79.99      2.04 o 
  13   1  -7      143.84      148.46      2.89 o 
  14   1  -7       71.46       79.68      2.38 o 
  15   1  -7       70.05       69.05      2.08 o 
  16   1  -7       45.16       42.04      1.88 o 
  17   1  -7        5.26        1.74      1.32 o 
  18   1  -7       38.92       43.09      2.56 o 
  19   1  -7       52.75       57.62      2.91 o 
  20   1  -7       21.26       19.82      2.13 o 
  21   1  -7       62.37       72.42      3.39 o 
  22   1  -7        6.99        7.53      1.83 o 
  23   1  -7        7.39        5.76      1.87 o 
  24   1  -7        2.91        1.60      1.74 o 
  25   1  -7        9.76        6.66      1.98 o 
   1   2  -7       18.74       19.66      1.20 o 
   2   2  -7      104.96       97.39      2.20 o 
   3   2  -7        7.60        8.98      0.78 o 
   4   2  -7       72.12       73.82      2.03 o 
   5   2  -7       40.20       37.97      1.37 o 
   6   2  -7       33.53       34.61      1.33 o 
   7   2  -7      276.50      269.35      4.25 o 
   8   2  -7      261.92      257.33      4.13 o 
   9   2  -7      264.66      260.01      4.21 o 
  10   2  -7       35.08       33.14      1.42 o 
  11   2  -7      180.19      181.25      3.29 o 
  12   2  -7       76.17       83.88      2.16 o 
  13   2  -7       48.81       50.86      1.79 o 
  14   2  -7       61.07       60.83      1.96 o 
  15   2  -7       37.97       42.27      2.49 o 
  16   2  -7        1.83        1.39      0.98 o 
  17   2  -7       41.85       41.12      2.63 o 
  18   2  -7        6.04        4.91      1.10 o 
  19   2  -7       20.15       20.40      2.30 o 
  20   2  -7       15.00       13.95      1.99 o 
  21   2  -7       19.28       22.74      2.32 o 
  22   2  -7       25.45       27.62      2.82 o 
  23   2  -7       14.82       16.34      2.68 o 
  24   2  -7       27.78       20.26      2.40 o 
   0   3  -7       19.49       23.31      4.97 o 
   1   3  -7       32.44       34.70      2.32 o 
   2   3  -7        1.37       -0.90      0.90 o 
   3   3  -7       62.00       61.94      2.75 o 
   4   3  -7       10.24       11.62      1.23 o 
   5   3  -7       88.64       76.65      2.55 o 
   6   3  -7       38.10       42.20      1.91 o 
   7   3  -7       30.19       35.84      2.10 o 
   8   3  -7        0.29       -0.52      0.91 o 
   9   3  -7       98.01       96.82      2.85 o 
  10   3  -7       52.21       51.88      2.20 o 
  11   3  -7       31.96       31.75      1.89 o 
  12   3  -7       13.40        9.50      1.36 o 
  13   3  -7        1.67        3.69      1.20 o 
  14   3  -7       16.78       21.25      1.54 o 
  15   3  -7       60.45       72.98      2.48 o 
  16   3  -7        6.93        5.16      1.08 o 
  17   3  -7       21.55       21.13      1.55 o 
  18   3  -7       34.41       38.63      2.78 o 
  19   3  -7       33.71       35.73      3.33 o 
  20   3  -7        4.96        5.39      1.40 o 
  21   3  -7        1.90        0.42      1.47 o 
  22   3  -7        0.77       -1.81      1.81 o 
   1   4  -7       73.74       79.26      2.92 o 
   2   4  -7       11.58       15.82      1.65 o 
   3   4  -7       28.63       28.12      2.02 o 
   4   4  -7       70.11       73.60      2.86 o 
   5   4  -7       56.96       52.83      2.35 o 
   6   4  -7       24.43       20.53      1.73 o 
   7   4  -7        0.32       -0.13      1.16 o 
   8   4  -7        5.16        3.82      1.16 o 
   9   4  -7        9.17        6.41      1.27 o 
  10   4  -7       24.15       26.51      2.23 o 
  11   4  -7        8.83        6.96      1.38 o 
  12   4  -7       53.08       56.44      2.52 o 
  13   4  -7        5.46        6.63      1.46 o 
  14   4  -7       11.53       11.38      1.65 o 
  15   4  -7        9.64       15.44      1.85 o 
  16   4  -7       31.08       31.14      2.41 o 
  17   4  -7       13.87       10.97      1.91 o 
  18   4  -7       10.60       10.37      1.91 o 
  19   4  -7       10.27        8.43      1.87 o 
  20   4  -7       11.42        9.90      3.78 o 
   0   5  -7        4.48        3.89      1.95 o 
   1   5  -7       12.86        7.92      1.56 o 
   2   5  -7        0.02        1.18      1.28 o 
   3   5  -7        7.47        6.27      1.50 o 
   4   5  -7        0.50        1.38      1.30 o 
   5   5  -7        1.62       -0.18      1.16 o 
   6   5  -7        1.32        3.13      1.27 o 
   7   5  -7       21.51       18.72      1.94 o 
   8   5  -7        1.44        1.12      1.31 o 
   9   5  -7        0.11        2.84      1.31 o 
  10   5  -7        9.93        8.33      1.56 o 
  11   5  -7        6.87        5.98      1.53 o 
  12   5  -7        3.21        3.53      1.53 o 
  13   5  -7        7.45        5.58      1.56 o 
  14   5  -7        7.36        7.90      2.70 o 
  15   5  -7        3.34        2.46      2.55 o 
  16   5  -7        8.48       -1.17      3.13 o 
   1   6  -7        3.69        3.37      3.14 o 
   2   6  -7        6.51        4.92      1.58 o 
   3   6  -7        1.41        3.77      2.22 o 
   4   6  -7       19.27       15.11      1.86 o 
   5   6  -7        6.35        9.52      2.57 o 
   6   6  -7        2.61        6.08      3.53 o 
   7   6  -7        0.82        6.16      2.83 o 
   8   6  -7        0.52       -0.09      4.17 o 
   0   0  -6      423.83      431.08     11.79 o 
   2   0  -6      942.19      940.58     17.32 o 
   4   0  -6       80.73       80.81      2.05 o 
   6   0  -6      960.54      952.42     15.84 o 
   8   0  -6       44.54       45.29      1.67 o 
  10   0  -6      230.95      196.37     14.11 o 
  12   0  -6      134.31      138.99      2.86 o 
  14   0  -6       94.93       96.07      3.49 o 
  16   0  -6      292.45      321.65      7.91 o 
  18   0  -6       17.79       21.24      2.11 o 
  20   0  -6       23.42       19.49      2.12 o 
  22   0  -6       21.44       20.42      3.45 o 
  24   0  -6       11.40       13.61      4.86 o 
  26   0  -6       11.02        5.59      4.24 o 
   1   1  -6      211.98      217.53      2.86 o 
   2   1  -6      668.96      751.35      8.77 o 
   3   1  -6      554.93      578.64      6.85 o 
   4   1  -6      241.26      235.98      3.10 o 
   5   1  -6      127.06      128.45      2.19 o 
   6   1  -6      113.17      126.11      2.04 o 
   7   1  -6       24.96       27.34      1.11 o 
   8   1  -6      199.03      166.23      3.48 o 
   9   1  -6      121.51      133.49      2.26 o 
  10   1  -6        1.67        1.47      0.62 o 
  11   1  -6      632.46      600.65      7.71 o 
  12   1  -6       44.34       41.30      1.48 o 
  13   1  -6      111.51      107.86      2.21 o 
  14   1  -6       87.07       92.10      2.28 o 
  15   1  -6      107.41      100.23      2.44 o 
  16   1  -6        1.53        1.62      0.85 o 
  17   1  -6        4.31        2.85      1.09 o 
  18   1  -6       81.82       90.55      3.34 o 
  19   1  -6        3.96        2.33      1.41 o 
  20   1  -6       15.38       14.63      1.69 o 
  21   1  -6       47.79       58.40      3.04 o 
  22   1  -6       13.74       15.56      2.06 o 
  23   1  -6        0.12       -0.61      1.63 o 
  24   1  -6        7.96        4.36      1.87 o 
  25   1  -6       14.29       13.51      2.17 o 
  26   1  -6        1.53        1.42      1.86 o 
   0   2  -6     1360.24     1464.54     74.95 o 
   1   2  -6      180.15      202.18     12.67 o 
   2   2  -6      134.71      160.34     10.13 o 
   3   2  -6      236.85      221.80      4.21 o 
   4   2  -6        7.17        9.15      0.92 o 
   5   2  -6        2.55        3.36      0.75 o 
   6   2  -6      163.80      142.94      2.55 o 
   7   2  -6      148.20      148.16      2.64 o 
   8   2  -6      116.72      119.40      2.36 o 
   9   2  -6      251.01      251.02      3.99 o 
  10   2  -6       25.75       29.73      1.45 o 
  11   2  -6       27.03       25.33      1.22 o 
  12   2  -6       12.98       12.59      1.01 o 
  13   2  -6       65.69       61.15      1.87 o 
  14   2  -6       19.66       18.32      1.22 o 
  15   2  -6       65.97       67.60      2.05 o 
  16   2  -6       45.07       50.88      1.95 o 
  17   2  -6        3.44        2.19      0.99 o 
  18   2  -6        0.31       -0.59      0.92 o 
  19   2  -6        1.05       -0.99      0.99 o 
  20   2  -6        5.18        2.66      1.35 o 
  21   2  -6        2.96       -0.55      1.54 o 
  22   2  -6        7.66        6.65      1.84 o 
  23   2  -6        7.41        2.89      1.61 o 
  24   2  -6       23.55       25.01      3.21 o 
  25   2  -6        3.50        5.29      2.29 o 
   1   3  -6       35.54       37.81      2.36 o 
   2   3  -6       15.35       21.22      2.59 o 
   3   3  -6      303.57      329.49      6.27 o 
   4   3  -6      260.92      269.49      5.39 o 
   5   3  -6      457.12      474.43      8.64 o 
   6   3  -6      120.51      121.25      2.98 o 
   7   3  -6      316.62      307.71      5.68 o 
   8   3  -6      163.93      161.77      3.61 o 
   9   3  -6       37.50       42.90      1.96 o 
  10   3  -6       14.46       12.78      1.32 o 
  11   3  -6        4.27        4.02      1.05 o 
  12   3  -6       12.26        7.39      1.22 o 
  13   3  -6        4.77        2.48      1.08 o 
  14   3  -6       43.37       45.58      2.42 o 
  15   3  -6        2.55        2.24      1.03 o 
  16   3  -6        1.58        0.50      1.07 o 
  17   3  -6       35.88       32.29      2.48 o 
  18   3  -6       31.70       30.99      2.94 o 
  19   3  -6        0.89       -0.64      1.07 o 
  20   3  -6        3.52        1.89      1.33 o 
  21   3  -6       13.53       12.86      1.63 o 
  22   3  -6        2.90        1.59      1.89 o 
  23   3  -6        3.64       -0.22      2.73 o 
   0   4  -6      500.36      515.34     14.62 o 
   1   4  -6      129.21      136.50      3.72 o 
   2   4  -6       51.85       58.79      3.48 o 
   3   4  -6       32.74       35.28      2.58 o 
   4   4  -6        8.11        8.03      1.30 o 
   5   4  -6       55.22       58.59      2.31 o 
   6   4  -6        0.27        2.03      1.00 o 
   7   4  -6      134.43      132.71      3.31 o 
   8   4  -6       21.06       25.60      1.70 o 
   9   4  -6        0.93       -0.01      1.01 o 
  10   4  -6       44.95       48.54      2.22 o 
  11   4  -6        2.06        1.50      1.12 o 
  12   4  -6       17.49       19.49      1.70 o 
  13   4  -6        2.13        1.60      1.22 o 
  14   4  -6        5.04        7.16      1.63 o 
  15   4  -6        0.94       -0.20      1.43 o 
  16   4  -6        1.12       -0.60      1.45 o 
  17   4  -6        8.04        7.56      1.76 o 
  18   4  -6        3.56        0.20      1.65 o 
  19   4  -6        4.40        3.29      1.76 o 
  20   4  -6        5.60        5.34      1.91 o 
  21   4  -6        4.38       11.58      5.59 o 
   1   5  -6       60.93       63.68      2.79 o 
   2   5  -6      150.11      142.51      4.06 o 
   3   5  -6       16.32       16.15      3.17 o 
   4   5  -6       54.06       53.46      3.20 o 
   5   5  -6       24.04       24.93      1.83 o 
   6   5  -6       15.35       10.49      1.43 o 
   7   5  -6       13.58       13.55      1.99 o 
   8   5  -6        9.11        9.78      1.46 o 
   9   5  -6        6.64        4.45      1.30 o 
  10   5  -6        7.56        8.34      1.37 o 
  11   5  -6        4.58        1.74      1.32 o 
  12   5  -6       19.89       17.00      2.19 o 
  13   5  -6        0.69        0.14      1.35 o 
  14   5  -6        0.11       -0.51      1.37 o 
  15   5  -6        2.93        4.28      1.56 o 
  16   5  -6        2.63        2.85      2.69 o 
  17   5  -6        0.06       -2.31      2.98 o 
   0   6  -6       14.08       10.39      4.81 o 
   1   6  -6        5.09        6.07      3.02 o 
   2   6  -6        8.83       12.61      3.48 o 
   3   6  -6       32.27       28.93      3.35 o 
   4   6  -6        5.57        7.80      1.81 o 
   5   6  -6        0.68        1.10      2.65 o 
   6   6  -6       25.43       26.61      2.73 o 
   7   6  -6       59.39       46.65      5.15 o 
   8   6  -6        2.51       11.62      3.47 o 
   9   6  -6        0.69        4.52      3.86 o 
  10   6  -6        1.81       -1.78      4.32 o 
   2   0  -5      100.78      112.99      2.67 o 
   4   0  -5      843.86      867.71     12.88 o 
   6   0  -5     2987.87     3068.58     48.59 o 
   8   0  -5      698.20      549.32    107.73 o 
  10   0  -5       45.64       53.64      3.22 o 
  12   0  -5      244.46      222.49      4.37 o 
  14   0  -5      207.47      203.70      4.12 o 
  16   0  -5      268.89      295.56      7.27 o 
  18   0  -5       86.67       89.03      3.56 o 
  20   0  -5       17.83       16.24      2.00 o 
  22   0  -5        8.09        9.97      1.88 o 
  24   0  -5        2.10        0.32      2.36 o 
  26   0  -5        0.79       -1.91      3.67 o 
   0   1  -5       52.11       64.00      3.67 o 
   1   1  -5      756.43      787.42     10.22 o 
   2   1  -5      157.10      160.36      2.49 o 
   3   1  -5     1127.63     1119.43     13.53 o 
   4   1  -5      399.95      400.43      5.09 o 
   5   1  -5      764.23      738.89      8.77 o 
   6   1  -5      144.00      151.78      2.18 o 
   7   1  -5       79.44       77.65      1.42 o 
   8   1  -5      251.24      260.62      3.45 o 
   9   1  -5      271.52      297.11      4.06 o 
  10   1  -5      264.89      267.63      3.78 o 
  11   1  -5      416.54      417.19      5.81 o 
  12   1  -5        8.87        7.38      0.74 o 
  13   1  -5       61.85       57.90      1.59 o 
  14   1  -5       28.43       31.27      1.33 o 
  15   1  -5        0.43       -0.67      0.67 o 
  16   1  -5       13.47        9.23      1.00 o 
  17   1  -5       24.79       22.76      1.42 o 
  18   1  -5       15.50       16.47      1.76 o 
  19   1  -5        2.93        0.32      1.20 o 
  20   1  -5        6.53        4.87      1.37 o 
  21   1  -5        7.92        8.43      1.70 o 
  22   1  -5        1.30       -0.79      1.52 o 
  23   1  -5        0.43       -1.55      1.55 o 
  24   1  -5        3.40        0.23      1.69 o 
  25   1  -5        3.72        1.05      1.77 o 
  26   1  -5        2.17        0.51      2.27 o 
   1   2  -5      144.42      156.59      3.16 o 
   2   2  -5      515.56      523.55      7.40 o 
   3   2  -5      242.91      211.10      4.06 o 
   4   2  -5       27.12       30.04      1.30 o 
   5   2  -5       16.00       20.00      1.16 o 
   6   2  -5      400.35      400.18      6.09 o 
   7   2  -5       80.02       81.20      1.77 o 
   8   2  -5       96.02      102.49      2.07 o 
   9   2  -5      236.05      228.58      3.65 o 
  10   2  -5       55.90       62.57      1.68 o 
  11   2  -5       33.33       37.77      1.44 o 
  12   2  -5       61.64       57.26      1.70 o 
  13   2  -5      129.89      137.88      2.73 o 
  14   2  -5       13.27       12.01      1.24 o 
  15   2  -5       88.31       98.49      2.36 o 
  16   2  -5       29.10       27.43      1.49 o 
  17   2  -5        0.73       -0.63      0.89 o 
  18   2  -5       22.31       20.67      1.71 o 
  19   2  -5        4.40        2.14      1.09 o 
  20   2  -5        0.50       -0.98      1.19 o 
  21   2  -5        8.26        5.84      1.70 o 
  22   2  -5        9.66        9.71      1.67 o 
  23   2  -5        3.47        0.75      2.44 o 
  24   2  -5        5.07        5.37      2.21 o 
  25   2  -5        1.65        2.47      2.18 o 
  26   2  -5        6.25        1.89      4.15 o 
   0   3  -5       61.54       82.63      3.47 o 
   1   3  -5      291.34      281.66      5.33 o 
   2   3  -5       11.86       17.23      1.47 o 
   3   3  -5      412.41      415.30      7.51 o 
   4   3  -5       26.73       27.65      2.96 o 
   5   3  -5      100.78      101.69      2.67 o 
   6   3  -5       11.04       12.22      1.17 o 
   7   3  -5      191.30      198.51      4.00 o 
   8   3  -5       35.90       35.99      1.87 o 
   9   3  -5       31.18       33.37      2.04 o 
  10   3  -5       65.37       69.61      2.29 o 
  11   3  -5       38.04       39.05      1.90 o 
  12   3  -5        2.63        2.01      0.97 o 
  13   3  -5       30.55       33.35      1.87 o 
  14   3  -5       11.72       10.67      1.37 o 
  15   3  -5       20.10       16.64      1.61 o 
  16   3  -5        1.19       -0.57      0.95 o 
  17   3  -5        1.36       -0.91      1.04 o 
  18   3  -5       21.64       22.23      2.70 o 
  19   3  -5        5.20        4.87      1.30 o 
  20   3  -5        6.06        3.47      1.63 o 
  21   3  -5        3.79        1.24      1.28 o 
  22   3  -5        2.31       -0.35      1.45 o 
  23   3  -5        3.10        4.09      2.03 o 
  24   3  -5        6.22        7.17      1.84 o 
   1   4  -5       59.01       79.81      5.53 o 
   2   4  -5      387.06      381.78     12.65 o 
   3   4  -5       82.41       76.45      4.70 o 
   4   4  -5       22.65       19.13      1.40 o 
   5   4  -5       12.62       12.75      1.20 o 
   6   4  -5       58.63       56.35      2.07 o 
   7   4  -5        5.39        6.61      1.08 o 
   8   4  -5       80.67       80.22      2.49 o 
   9   4  -5       30.84       27.56      1.71 o 
  10   4  -5       13.92       14.96      1.39 o 
  11   4  -5       43.04       40.08      2.02 o 
  12   4  -5        7.27        8.44      1.32 o 
  13   4  -5        3.00        1.40      1.16 o 
  14   4  -5        2.73        1.34      1.34 o 
  15   4  -5        0.55        1.00      1.41 o 
  16   4  -5        6.30        4.98      1.60 o 
  17   4  -5        5.25        2.57      1.61 o 
  18   4  -5        5.95        2.50      1.64 o 
  19   4  -5        2.22        1.07      1.75 o 
  20   4  -5        2.47       -0.07      1.71 o 
  21   4  -5       10.49       11.10      3.20 o 
   0   5  -5       87.65       84.31      7.27 o 
   1   5  -5       12.83       23.31      6.57 o 
   2   5  -5       24.58       28.63      3.78 o 
   3   5  -5       70.92       67.51      4.92 o 
   4   5  -5       62.46       58.55      9.16 o 
   5   5  -5       11.74       10.91      1.56 o 
   6   5  -5       13.97       13.66      1.87 o 
   7   5  -5        4.91        4.79      1.44 o 
   8   5  -5       24.97       22.71      2.16 o 
   9   5  -5        8.53        6.68      1.57 o 
  10   5  -5        9.26        7.66      1.62 o 
  11   5  -5        6.44        3.44      1.38 o 
  12   5  -5        0.50        0.68      1.30 o 
  13   5  -5        2.96        2.75      1.46 o 
  14   5  -5        9.09        5.51      1.55 o 
  15   5  -5        0.43        1.20      1.45 o 
  16   5  -5       11.15        7.68      2.07 o 
  17   5  -5        4.03        2.06      3.33 o 
  18   5  -5        1.69        1.92      4.08 o 
   1   6  -5       14.29        5.63      3.13 o 
   2   6  -5        1.53        6.41      2.84 o 
   3   6  -5       10.25       10.32      2.50 o 
   4   6  -5       10.37       14.15      3.35 o 
   5   6  -5       21.62       27.71      4.09 o 
   6   6  -5       12.79       17.74      3.94 o 
   7   6  -5        9.94       14.16      4.88 o 
   8   6  -5       24.06       15.50      1.86 o 
   9   6  -5        8.46        6.79      1.59 o 
  10   6  -5        1.87        4.13      2.81 o 
  11   6  -5       12.86       19.54      4.53 o 
   0   0  -4      336.44      415.99     10.90 o 
   2   0  -4     4403.96     4641.79     66.22 o 
   4   0  -4      364.84      386.62      5.51 o 
   6   0  -4      472.17      469.72      7.88 o 
   8   0  -4      750.95      734.70     11.96 o 
  10   0  -4     1120.95     1046.30     18.91 o 
  12   0  -4      396.53      421.12     15.59 o 
  14   0  -4      172.43      183.65      3.46 o 
  16   0  -4      242.02      251.28      6.49 o 
  18   0  -4       10.00       10.38      1.66 o 
  20   0  -4      114.79      132.83      4.44 o 
  22   0  -4       52.56       59.07      3.20 o 
  24   0  -4        2.22       -0.86      1.63 o 
  26   0  -4        0.03       -1.57      2.48 o 
   1   1  -4      135.51      154.04      2.68 o 
   2   1  -4     1760.18     1886.64     25.27 o 
   3   1  -4      152.47      148.25      2.69 o 
   4   1  -4       99.96      112.02      1.87 o 
   5   1  -4      515.66      501.18      6.69 o 
   6   1  -4      333.23      366.26      4.72 o 
   7   1  -4      993.17      992.78     11.44 o 
   8   1  -4       85.81       78.02      1.40 o 
   9   1  -4      346.18      337.11      4.24 o 
  10   1  -4       22.54       30.14      1.00 o 
  11   1  -4      340.03      360.44      5.07 o 
  12   1  -4       36.52       35.67      1.64 o 
  13   1  -4      458.84      465.24      6.42 o 
  14   1  -4       11.61       13.23      0.90 o 
  15   1  -4       84.31       84.58      2.06 o 
  16   1  -4       41.92       40.11      2.70 o 
  17   1  -4       47.90       49.00      2.03 o 
  18   1  -4       45.93       48.10      1.98 o 
  19   1  -4       31.48       32.57      3.85 o 
  20   1  -4       19.82       19.33      2.88 o 
  21   1  -4       17.18       16.44      2.50 o 
  22   1  -4        3.40        0.16      1.51 o 
  23   1  -4        4.41       -0.39      2.09 o 
  24   1  -4        6.35        3.39      1.73 o 
  25   1  -4        7.22        5.68      2.19 o 
  26   1  -4        2.58       -0.59      2.71 o 
  27   1  -4        3.64        1.44      2.21 o 
   0   2  -4      898.48      922.97     19.81 o 
   1   2  -4       45.35       47.05      1.62 o 
   2   2  -4      514.15      476.21      8.97 o 
   3   2  -4      331.16      317.18      6.07 o 
   4   2  -4       70.38       79.99      2.05 o 
   5   2  -4       40.47       36.82      1.49 o 
   6   2  -4      123.10      141.29      2.80 o 
   7   2  -4      366.39      383.40      5.83 o 
   8   2  -4      106.22      100.61      2.14 o 
   9   2  -4       17.41       14.72      0.85 o 
  10   2  -4       89.27       86.71      1.96 o 
  11   2  -4      162.01      162.19      2.85 o 
  12   2  -4       41.81       44.32      2.02 o 
  13   2  -4      178.54      181.65      3.22 o 
  14   2  -4       44.14       43.90      1.62 o 
  15   2  -4       53.50       54.72      2.29 o 
  16   2  -4       27.49       30.03      1.51 o 
  17   2  -4        2.23        2.08      0.97 o 
  18   2  -4        1.11        2.32      1.00 o 
  19   2  -4        7.16        5.49      1.16 o 
  20   2  -4       38.24       34.77      3.17 o 
  21   2  -4        6.86        3.94      1.47 o 
  22   2  -4        3.46       -0.03      1.59 o 
  23   2  -4       15.82       14.05      2.29 o 
  24   2  -4        3.01        1.27      1.97 o 
  25   2  -4        3.40        1.74      2.10 o 
  26   2  -4        0.11       -1.17      2.00 o 
   1   3  -4       66.68       69.12      2.48 o 
   2   3  -4       68.39       71.52      3.12 o 
   3   3  -4      120.10      130.86      3.40 o 
   4   3  -4       12.73       17.37      1.09 o 
   5   3  -4      362.03      332.07     12.09 o 
   6   3  -4       77.27       71.67      2.24 o 
   7   3  -4       26.81       26.68      1.38 o 
   8   3  -4       41.95       47.79      1.80 o 
   9   3  -4      106.11      101.22      2.65 o 
  10   3  -4       11.29       11.45      1.16 o 
  11   3  -4       46.50       44.51      1.90 o 
  12   3  -4       28.13       27.11      1.62 o 
  13   3  -4       12.83       13.18      1.45 o 
  14   3  -4       15.78       16.27      1.45 o 
  15   3  -4       48.80       46.95      2.17 o 
  16   3  -4       20.18       17.11      1.60 o 
  17   3  -4       46.04       44.08      2.29 o 
  18   3  -4        4.44        0.94      1.32 o 
  19   3  -4       19.41       15.92      1.89 o 
  20   3  -4        4.74        2.46      1.25 o 
  21   3  -4        4.56        1.66      1.30 o 
  22   3  -4        1.29        0.87      1.27 o 
  23   3  -4        4.00        0.87      1.50 o 
  24   3  -4        5.28        4.87      2.52 o 
   0   4  -4      233.31      240.14     12.44 o 
   1   4  -4       33.05       40.02      3.65 o 
   2   4  -4      116.23      111.78      4.29 o 
   3   4  -4       81.92       90.23      3.92 o 
   4   4  -4       48.50       54.79      3.38 o 
   5   4  -4       29.76       34.47      2.45 o 
   6   4  -4      153.82      156.10      4.45 o 
   7   4  -4      189.38      183.93      3.85 o 
   8   4  -4        2.45        2.02      0.96 o 
   9   4  -4        4.30        2.51      1.20 o 
  10   4  -4        3.38        2.75      1.04 o 
  11   4  -4       12.31       10.26      1.30 o 
  12   4  -4        6.73        8.40      1.25 o 
  13   4  -4        0.69        1.05      1.86 o 
  14   4  -4       19.79       13.70      1.66 o 
  15   4  -4        1.31        1.57      1.38 o 
  16   4  -4        6.09        6.09      2.31 o 
  17   4  -4        7.96        6.62      1.71 o 
  18   4  -4        0.95        0.88      1.79 o 
  19   4  -4        0.17       -0.74      1.61 o 
  20   4  -4       18.91       15.85      2.34 o 
  21   4  -4        8.61        7.69      1.89 o 
  22   4  -4        8.90        7.61      5.25 o 
   1   5  -4       22.52       38.11      5.74 o 
   2   5  -4      240.67      233.29      9.09 o 
   3   5  -4       18.84       23.55      4.58 o 
   4   5  -4       27.42       35.73      3.86 o 
   5   5  -4       26.90       27.70      2.88 o 
   6   5  -4        1.16        2.48      1.25 o 
   7   5  -4       15.39       14.77      1.79 o 
   8   5  -4       12.29       10.81      1.31 o 
   9   5  -4        1.69        1.74      1.10 o 
  10   5  -4        5.21        1.60      1.17 o 
  11   5  -4        1.93        0.84      1.21 o 
  12   5  -4       15.96       12.90      1.64 o 
  13   5  -4       14.63       10.72      1.67 o 
  14   5  -4        9.05        7.73      1.60 o 
  15   5  -4        3.90        3.07      1.52 o 
  16   5  -4        2.63        1.22      1.51 o 
  17   5  -4        3.22        2.33      2.80 o 
  18   5  -4       19.92       10.36      5.53 o 
   0   6  -4       37.53       29.61      5.61 o 
   1   6  -4        4.76       12.66      4.55 o 
   2   6  -4       33.72       41.97      4.47 o 
   3   6  -4       47.93       57.66      8.88 o 
   4   6  -4       16.02       18.10      3.33 o 
   5   6  -4        1.47        8.81      2.90 o 
   6   6  -4       19.92       24.73      3.71 o 
   7   6  -4       84.18       77.27      8.81 o 
   8   6  -4        3.27        4.73      2.61 o 
   9   6  -4        6.58        7.26      2.25 o 
  10   6  -4        3.00        0.92      1.42 o 
  11   6  -4        2.26        0.04      2.87 o 
  12   6  -4        4.80        5.65      3.10 o 
   2   0  -3     2639.05     2591.56     34.31 o 
   4   0  -3      668.42      650.49     10.59 o 
   6   0  -3        3.72        2.72      0.44 o 
   8   0  -3     1536.89     1453.58     23.22 o 
  10   0  -3      739.15      764.42     13.63 o 
  12   0  -3      153.73      164.69      7.25 o 
  14   0  -3       59.36       70.90      2.47 o 
  16   0  -3      436.94      466.50     10.53 o 
  18   0  -3      117.99      121.70      4.11 o 
  20   0  -3      105.81      111.78      4.14 o 
  22   0  -3       28.16       25.87      2.33 o 
  24   0  -3       12.10       12.69      2.00 o 
  26   0  -3        1.22       -1.24      3.61 o 
   0   1  -3       27.74       19.41      2.24 o 
   2   1  -3      251.04      234.81     10.07 o 
   3   1  -3      383.36      353.51     11.20 o 
   4   1  -3      648.83      668.97      9.75 o 
   5   1  -3       64.37       66.08      1.72 o 
   6   1  -3      346.65      292.75      4.09 o 
   7   1  -3      465.92      446.28      6.54 o 
   8   1  -3      153.35      149.16      2.24 o 
   9   1  -3      677.10      675.22      9.24 o 
  10   1  -3      176.86      182.68      2.49 o 
  11   1  -3      103.77      106.52      2.06 o 
  12   1  -3      194.43      204.15      3.33 o 
  13   1  -3       16.34       16.98      0.91 o 
  14   1  -3      126.96      129.66      2.55 o 
  15   1  -3       73.41       66.91      2.04 o 
  16   1  -3       42.83       52.05      1.69 o 
  17   1  -3      485.57      529.12      9.31 o 
  18   1  -3       24.34       27.61      1.29 o 
  19   1  -3       12.39       13.74      1.44 o 
  20   1  -3       22.30       23.16      2.38 o 
  21   1  -3       12.32       11.16      1.70 o 
  22   1  -3        5.20        3.72      1.59 o 
  23   1  -3        0.32       -0.29      1.50 o 
  24   1  -3       21.76       19.70      2.44 o 
  25   1  -3       37.02       34.19      2.95 o 
  26   1  -3        8.01        4.19      2.39 o 
  27   1  -3        9.16        8.01      2.27 o 
   1   2  -3       92.73       98.14      2.65 o 
   2   2  -3       39.19       36.05      1.52 o 
   3   2  -3       14.03       11.48      0.60 o 
   4   2  -3      506.37      481.63      8.00 o 
   5   2  -3       99.14       89.71      1.88 o 
   6   2  -3      405.33      383.81      6.07 o 
   7   2  -3      389.61      335.35     22.57 o 
   8   2  -3      117.53      126.22      2.51 o 
   9   2  -3      175.09      177.50      3.76 o 
  10   2  -3      333.24      331.74      5.05 o 
  11   2  -3       17.30       17.07      0.95 o 
  12   2  -3      121.56      128.54      2.51 o 
  13   2  -3      153.29      154.94      2.85 o 
  14   2  -3       63.14       66.50      1.89 o 
  15   2  -3      107.15      117.74      2.64 o 
  16   2  -3      127.95      131.87      3.04 o 
  17   2  -3       20.95       18.25      1.62 o 
  18   2  -3       14.37       13.79      1.30 o 
  19   2  -3       37.96       41.19      1.94 o 
  20   2  -3       53.06       52.51      4.32 o 
  21   2  -3        6.78        6.56      1.61 o 
  22   2  -3       11.68       11.91      2.24 o 
  23   2  -3        7.02        2.61      1.96 o 
  24   2  -3        8.61       11.18      2.32 o 
  25   2  -3        7.67        6.85      2.51 o 
  26   2  -3        2.65        1.24      2.06 o 
   0   3  -3      153.89      159.64      5.72 o 
   1   3  -3      171.75      177.16      4.40 o 
   2   3  -3        3.35        5.51      0.94 o 
   3   3  -3      152.88      165.97      4.07 o 
   4   3  -3      103.99      107.93      3.89 o 
   5   3  -3      175.63      168.18      3.75 o 
   6   3  -3       65.81       62.18      2.52 o 
   7   3  -3      248.36      236.76      4.33 o 
   8   3  -3        8.88        6.22      0.87 o 
   9   3  -3      224.51      223.57      4.28 o 
  10   3  -3      178.41      170.06      3.59 o 
  11   3  -3      230.25      244.84      4.71 o 
  12   3  -3       21.75       30.92      1.68 o 
  13   3  -3       17.61       17.55      1.41 o 
  14   3  -3       67.24       65.52      2.36 o 
  15   3  -3       11.82        9.25      1.43 o 
  16   3  -3        8.66       13.76      1.62 o 
  17   3  -3      104.17      109.50      4.17 o 
  18   3  -3       22.30       23.44      2.01 o 
  19   3  -3        7.50        5.34      1.47 o 
  20   3  -3       21.20       16.49      2.04 o 
  21   3  -3       17.71       15.37      1.65 o 
  22   3  -3        4.27        2.61      2.39 o 
  23   3  -3        4.19        4.69      1.62 o 
  24   3  -3       19.85       15.03      2.91 o 
  25   3  -3       16.37       13.64      2.40 o 
   1   4  -3       13.66       12.73      1.76 o 
   2   4  -3      114.13      108.06      5.51 o 
   3   4  -3       50.42       49.93      2.99 o 
   4   4  -3       79.26       70.75      3.47 o 
   5   4  -3       15.43       15.12      1.76 o 
   6   4  -3      167.61      168.26      4.01 o 
   7   4  -3       62.34       60.86      2.34 o 
   8   4  -3       39.44       41.30      1.75 o 
   9   4  -3       17.93       16.47      1.29 o 
  10   4  -3       62.72       60.25      2.12 o 
  11   4  -3       90.09       83.84      2.72 o 
  12   4  -3       67.93       71.62      2.60 o 
  13   4  -3       36.49       34.37      2.10 o 
  14   4  -3       41.35       43.67      2.32 o 
  15   4  -3        9.20        9.87      1.63 o 
  16   4  -3        3.12        3.04      1.49 o 
  17   4  -3        0.84       -1.50      1.50 o 
  18   4  -3        0.90        2.03      2.66 o 
  19   4  -3        0.00        1.78      1.64 o 
  20   4  -3       11.02       10.79      2.18 o 
  21   4  -3        8.87        7.09      2.01 o 
  22   4  -3        7.28        4.38      2.32 o 
   0   5  -3       30.42       34.71      5.34 o 
   1   5  -3       21.95       29.60      3.56 o 
   2   5  -3       48.35       55.03      4.35 o 
   3   5  -3       34.49       35.82      3.73 o 
   4   5  -3       16.60       15.47      2.26 o 
   5   5  -3        1.18        2.77      1.37 o 
   6   5  -3       22.92       18.93      2.47 o 
   7   5  -3        6.31        6.53      1.97 o 
   8   5  -3       23.63       18.96      2.48 o 
   9   5  -3        2.72        1.21      1.28 o 
  10   5  -3       20.44       16.41      1.59 o 
  11   5  -3       14.40        9.80      1.44 o 
  12   5  -3        8.58        7.28      1.46 o 
  13   5  -3        0.40        0.67      1.29 o 
  14   5  -3        0.41        0.28      1.48 o 
  15   5  -3        4.36        3.24      1.49 o 
  16   5  -3       19.95       19.34      2.07 o 
  17   5  -3        9.91        9.59      2.19 o 
  18   5  -3       14.61       11.59      5.37 o 
  19   5  -3        6.99        7.38      4.88 o 
   1   6  -3       13.00       13.04      4.51 o 
   2   6  -3       12.28       11.72      2.91 o 
   3   6  -3       18.33       17.56      3.28 o 
   4   6  -3        4.22        5.52      2.52 o 
   5   6  -3        3.49        1.57      3.83 o 
   6   6  -3        5.94       10.02      2.93 o 
   7   6  -3        7.38        6.61      2.95 o 
   8   6  -3        1.15        2.63      1.66 o 
   9   6  -3        2.72        1.26      1.69 o 
  10   6  -3        5.61        4.20      3.66 o 
  11   6  -3       18.99       16.73      2.24 o 
  12   6  -3        5.62        9.27      2.84 o 
  13   6  -3        8.01        9.08      2.61 o 
   0   0  -2    18540.25    18801.07    628.14 o 
   2   0  -2     1621.92     1610.68     23.82 o 
   4   0  -2     2603.77     2481.75     50.80 o 
   6   0  -2     2429.62     2360.50     36.35 o 
   8   0  -2      531.80      480.77      7.91 o 
  10   0  -2      909.02      912.55     16.29 o 
  12   0  -2       44.96       39.31      6.80 o 
  14   0  -2     1159.33     1151.43     24.12 o 
  16   0  -2      230.99      249.48      6.38 o 
  18   0  -2        2.97        3.50      1.39 o 
  20   0  -2      260.58      289.87      7.40 o 
  22   0  -2      212.13      241.95      6.70 o 
  24   0  -2       15.97       16.67      2.20 o 
  26   0  -2       12.38       15.02      3.08 o 
   1   1  -2     1042.48      988.12     15.53 o 
   2   1  -2      236.25      212.96      3.33 o 
   3   1  -2      113.80      108.53      3.04 o 
   4   1  -2     1209.32     1211.87     32.46 o 
   5   1  -2     2921.07     2669.61     53.38 o 
   6   1  -2      629.57      612.26      8.48 o 
   7   1  -2       11.86       11.02      0.71 o 
   8   1  -2      121.90      108.69      1.99 o 
   9   1  -2     1581.89     1610.91     19.19 o 
  10   1  -2       54.54       53.77      1.15 o 
  11   1  -2       23.47       22.20      0.93 o 
  12   1  -2      107.01      107.18      2.37 o 
  13   1  -2      376.77      387.35      5.68 o 
  14   1  -2       15.47       15.67      0.97 o 
  15   1  -2       99.91      102.46      2.56 o 
  16   1  -2       42.01       43.33      1.48 o 
  17   1  -2      240.84      252.11      3.98 o 
  18   1  -2      152.19      153.75      3.04 o 
  19   1  -2        6.21        4.30      1.59 o 
  20   1  -2       56.64       58.81      2.90 o 
  21   1  -2        1.92        2.23      1.40 o 
  22   1  -2       22.72       17.96      2.26 o 
  23   1  -2        4.82        0.90      2.14 o 
  24   1  -2       29.20       29.70      3.82 o 
  25   1  -2       35.84       36.89      3.01 o 
  26   1  -2        0.34        0.25      1.96 o 
  27   1  -2        5.08        2.89      3.26 o 
   0   2  -2      459.71      463.77     13.41 o 
   1   2  -2      997.54      991.34     19.12 o 
   2   2  -2      677.56      683.24     16.54 o 
   3   2  -2       30.13       37.35      2.43 o 
   4   2  -2      122.15      120.81      4.18 o 
   5   2  -2       77.99       73.35      1.56 o 
   6   2  -2      324.56      336.21      5.39 o 
   7   2  -2      360.46      388.71      5.72 o 
   8   2  -2       91.38       86.85      2.33 o 
   9   2  -2      373.37      364.01      5.92 o 
  10   2  -2        3.69        5.00      0.93 o 
  11   2  -2       10.29       11.51      0.98 o 
  12   2  -2       89.56      102.79      2.32 o 
  13   2  -2      584.32      591.21      8.16 o 
  14   2  -2      296.67      330.64      5.61 o 
  15   2  -2       93.22       98.92      2.53 o 
  16   2  -2       87.75       90.45      2.47 o 
  17   2  -2       14.60       13.92      1.25 o 
  18   2  -2       36.79       42.60      2.07 o 
  19   2  -2        4.72        3.52      1.14 o 
  20   2  -2       38.56       39.43      1.93 o 
  21   2  -2       20.31       21.55      1.81 o 
  22   2  -2       28.71       31.43      3.66 o 
  23   2  -2       50.79       56.72      5.00 o 
  24   2  -2        4.28        5.20      2.07 o 
  25   2  -2        2.28        2.37      2.06 o 
  26   2  -2        0.83       -1.95      1.95 o 
  27   2  -2       12.65        8.45      2.40 o 
   1   3  -2      267.82      269.50      6.12 o 
   2   3  -2      171.28      182.06      4.42 o 
   3   3  -2      107.55      110.05      3.20 o 
   4   3  -2      399.41      366.37      7.86 o 
   5   3  -2      363.83      354.60      7.84 o 
   6   3  -2      121.62      116.81      2.90 o 
   7   3  -2        8.41        8.21      0.84 o 
   8   3  -2       77.54       71.90      1.97 o 
   9   3  -2       50.29       46.27      1.70 o 
  10   3  -2       98.21      103.79      2.61 o 
  11   3  -2      340.71      323.24      5.79 o 
  12   3  -2       45.33       52.73      1.98 o 
  13   3  -2       84.02       84.26      2.48 o 
  14   3  -2        6.83        6.09      1.58 o 
  15   3  -2       32.33       35.77      2.38 o 
  16   3  -2        6.25        9.07      2.34 o 
  17   3  -2       51.14       46.86      2.85 o 
  18   3  -2       15.05       15.13      2.74 o 
  19   3  -2       31.70       31.90      2.26 o 
  20   3  -2       15.81       15.56      1.87 o 
  21   3  -2        7.88        8.52      2.85 o 
  22   3  -2        6.96        7.39      1.33 o 
  23   3  -2       10.54        6.02      1.30 o 
  24   3  -2        5.77        7.83      1.62 o 
  25   3  -2        4.15        3.03      2.07 o 
   0   4  -2      289.64      269.53      9.11 o 
   1   4  -2      130.56      131.07      3.87 o 
   2   4  -2       23.22       37.79      2.61 o 
   3   4  -2       75.60       81.93      3.54 o 
   4   4  -2       41.59       44.17      2.85 o 
   5   4  -2       78.12       69.17      4.37 o 
   6   4  -2       76.19       76.91      3.20 o 
   7   4  -2      232.86      253.33      6.38 o 
   8   4  -2       53.45       44.36      2.98 o 
   9   4  -2        9.79        7.09      1.13 o 
  10   4  -2       83.64       87.22      2.64 o 
  11   4  -2       11.57       13.85      1.37 o 
  12   4  -2       25.35       24.25      1.74 o 
  13   4  -2        3.22        1.07      1.16 o 
  14   4  -2        1.33        1.97      1.27 o 
  15   4  -2       37.08       40.25      2.84 o 
  16   4  -2      129.90      133.81      4.28 o 
  17   4  -2       13.74       13.24      2.03 o 
  18   4  -2       37.08       34.71      2.89 o 
  19   4  -2        8.44        8.64      2.01 o 
  20   4  -2       43.64       46.61      3.26 o 
  21   4  -2        2.79        2.69      1.74 o 
  22   4  -2        7.30        8.63      1.99 o 
  23   4  -2        3.43       -2.39      4.53 o 
   1   5  -2        4.00        9.50      2.46 o 
   2   5  -2       51.56       54.02      4.22 o 
   3   5  -2       62.45       68.20      3.61 o 
   4   5  -2        2.82        5.66      1.49 o 
   5   5  -2        5.39        6.30      1.79 o 
   6   5  -2        4.72        5.59      1.81 o 
   7   5  -2       14.31       14.01      2.24 o 
   8   5  -2        9.17        6.29      1.72 o 
   9   5  -2       11.98       10.54      1.62 o 
  10   5  -2       16.05       12.59      1.82 o 
  11   5  -2       39.78       38.55      2.96 o 
  12   5  -2       11.20       11.06      1.54 o 
  13   5  -2        1.69        2.40      1.33 o 
  14   5  -2       19.68       18.17      1.87 o 
  15   5  -2        7.89        7.31      2.47 o 
  16   5  -2        0.82       -1.35      2.32 o 
  17   5  -2        0.16       -0.36      1.62 o 
  18   5  -2       37.24       34.06      6.76 o 
  19   5  -2        1.15        0.80      4.36 o 
   2   6  -2        2.51        4.91      3.06 o 
   3   6  -2       12.79       12.77      4.48 o 
   4   6  -2        0.52        3.92      2.45 o 
   5   6  -2        2.02        1.73      2.43 o 
   6   6  -2        3.54        5.22      3.69 o 
   7   6  -2       24.28       23.90      3.79 o 
   8   6  -2       13.03       19.45      2.67 o 
   9   6  -2       12.95       15.53      2.58 o 
  10   6  -2        1.89        4.68      1.62 o 
  11   6  -2        0.37        0.27      1.32 o 
  12   6  -2        5.40        4.72      1.76 o 
  13   6  -2       14.42       12.71      2.96 o 
  14   6  -2        1.03        3.75      3.50 o 
   2   0  -1      547.51      536.39     10.89 o 
   4   0  -1     1945.44     1645.33     24.83 o 
   6   0  -1      757.92      696.18     13.60 o 
   8   0  -1     2083.41     2047.22     28.66 o 
  10   0  -1      576.04      528.91      9.63 o 
  12   0  -1       10.07        6.34      0.92 o 
  14   0  -1       23.50       20.45      1.92 o 
  16   0  -1      206.11      206.91      5.50 o 
  18   0  -1       89.93       94.24      3.51 o 
  20   0  -1       27.48       26.42      3.69 o 
  22   0  -1      117.53      146.73      4.88 o 
  24   0  -1       12.49       13.06      2.03 o 
  26   0  -1       17.71       19.98      3.48 o 
   0   1  -1     2657.81     2427.58     90.58 o 
   1   1  -1     1952.39     1914.00     59.30 o 
   2   1  -1      555.77      551.09     19.67 o 
   3   1  -1     6386.51     5811.18     83.11 o 
   4   1  -1     3783.85     3511.17     73.91 o 
   5   1  -1     3116.11     2467.10    307.40 o 
   6   1  -1      354.51      371.71      6.26 o 
   7   1  -1      254.91      243.24      5.05 o 
   8   1  -1      444.97      439.07      6.73 o 
   9   1  -1      688.14      660.04      9.22 o 
  10   1  -1      149.42      157.27      3.37 o 
  11   1  -1       60.90       58.04      1.28 o 
  12   1  -1      200.56      207.00      3.34 o 
  13   1  -1      110.61      112.29      2.22 o 
  14   1  -1      167.69      169.66      2.98 o 
  15   1  -1      129.05      132.50      2.46 o 
  16   1  -1       38.00       38.86      1.72 o 
  17   1  -1      159.49      159.13      3.05 o 
  18   1  -1        8.63        6.76      1.11 o 
  19   1  -1       13.33       12.39      1.11 o 
  20   1  -1       28.36       25.48      1.58 o 
  21   1  -1        7.76        8.35      2.16 o 
  22   1  -1       11.36       11.15      1.98 o 
  23   1  -1        3.70        5.02      1.89 o 
  24   1  -1       33.48       33.05      3.46 o 
  25   1  -1       53.37       64.83      4.32 o 
  26   1  -1        4.37        3.45      2.49 o 
  27   1  -1       17.80       13.04      2.34 o 
  28   1  -1        0.63        1.30      4.25 o 
   1   2  -1      751.80      740.81     19.18 o 
   2   2  -1       86.66       84.71      4.90 o 
   3   2  -1      446.48      446.47     21.99 o 
   4   2  -1      259.83      248.02      6.37 o 
   5   2  -1      218.71      246.27      5.16 o 
   6   2  -1        5.10        7.75      0.63 o 
   7   2  -1      265.16      248.34      4.14 o 
   8   2  -1     1153.81     1113.78     42.08 o 
   9   2  -1      435.57      420.62      6.91 o 
  10   2  -1       41.69       38.99      1.38 o 
  11   2  -1        1.46        1.14      0.50 o 
  12   2  -1       73.80       80.58      1.94 o 
  13   2  -1       48.17       48.05      1.71 o 
  14   2  -1       97.61       95.48      2.41 o 
  15   2  -1       21.71       24.37      1.53 o 
  16   2  -1      103.44      111.29      2.94 o 
  17   2  -1        0.14       -0.65      0.93 o 
  18   2  -1       14.30       15.53      1.52 o 
  19   2  -1       23.46       23.20      1.53 o 
  20   2  -1        0.58       -0.20      1.09 o 
  21   2  -1       39.71       41.07      2.40 o 
  22   2  -1       24.09       24.19      2.56 o 
  23   2  -1       17.55       15.92      2.43 o 
  24   2  -1        0.44        1.88      1.90 o 
  25   2  -1        2.86        4.29      2.12 o 
  26   2  -1        0.60       -1.46      1.97 o 
  27   2  -1        8.48        6.93      2.27 o 
   0   3  -1      280.41      249.15      8.12 o 
   1   3  -1      120.43      118.12      3.97 o 
   2   3  -1       53.88       57.44      2.73 o 
   3   3  -1     1068.87     1078.66     24.24 o 
   4   3  -1      269.39      281.22      6.36 o 
   5   3  -1       34.47       36.22      2.01 o 
   6   3  -1      383.57      375.26      8.13 o 
   7   3  -1        8.95       11.16      1.10 o 
   8   3  -1       33.26       33.46      1.38 o 
   9   3  -1       12.30       12.02      0.97 o 
  10   3  -1      476.48      482.95      7.98 o 
  11   3  -1      320.66      322.15      5.70 o 
  12   3  -1       36.31       41.71      1.96 o 
  13   3  -1      253.82      247.32      5.26 o 
  14   3  -1       56.14       61.37      2.66 o 
  15   3  -1       36.18       35.25      2.39 o 
  16   3  -1        4.89        3.44      1.44 o 
  17   3  -1       28.76       33.27      2.56 o 
  18   3  -1       26.85       35.08      3.73 o 
  19   3  -1       24.35       27.87      2.18 o 
  20   3  -1       46.49       48.98      3.12 o 
  21   3  -1        8.54        6.03      1.46 o 
  22   3  -1       12.41       17.56      1.92 o 
  23   3  -1        2.82        3.37      1.48 o 
  24   3  -1       26.66       29.86      2.83 o 
  25   3  -1        0.87       -0.43      1.85 o 
   1   4  -1        0.05        1.34      1.04 o 
   2   4  -1       29.03       24.07      1.84 o 
   3   4  -1        4.61        3.50      1.42 o 
   4   4  -1       13.34       16.58      1.70 o 
   5   4  -1       10.89       12.79      1.61 o 
   6   4  -1        5.22        3.41      1.33 o 
   7   4  -1       69.00       62.37      4.03 o 
   8   4  -1      201.15      198.85      4.99 o 
   9   4  -1      184.25      180.66      4.02 o 
  10   4  -1        2.85        1.52      1.23 o 
  11   4  -1       26.07       25.40      1.66 o 
  12   4  -1        2.68        2.21      1.10 o 
  13   4  -1       79.93       73.65      2.63 o 
  14   4  -1       52.86       54.96      2.65 o 
  15   4  -1       73.45       67.69      2.94 o 
  16   4  -1       13.67       10.78      1.95 o 
  17   4  -1        5.65        4.93      1.90 o 
  18   4  -1       21.58       22.14      3.36 o 
  19   4  -1        2.93        3.35      1.76 o 
  20   4  -1        3.19        3.33      1.84 o 
  21   4  -1        8.49        7.83      1.98 o 
  22   4  -1        0.41       -0.71      1.52 o 
  23   4  -1        6.91        1.97      4.50 o 
   0   5  -1       62.86       61.35      6.09 o 
   1   5  -1       23.35       27.58      4.39 o 
   2   5  -1       13.86       17.52      2.20 o 
   3   5  -1        2.72        6.45      1.70 o 
   4   5  -1       89.02       78.73      3.88 o 
   5   5  -1       46.99       51.58      4.86 o 
   6   5  -1       24.08       24.99      2.71 o 
   7   5  -1        6.56        7.31      2.04 o 
   8   5  -1       18.96       17.03      2.49 o 
   9   5  -1        5.38        2.79      1.34 o 
  10   5  -1       50.44       44.41      2.56 o 
  11   5  -1        2.76        1.40      1.19 o 
  12   5  -1        9.18        7.67      1.41 o 
  13   5  -1       18.71       15.57      1.80 o 
  14   5  -1       16.47       16.48      1.99 o 
  15   5  -1        1.28        2.25      1.50 o 
  16   5  -1        7.81        6.71      2.48 o 
  17   5  -1       21.11       21.81      2.47 o 
  18   5  -1       29.82       22.12      3.24 o 
  19   5  -1       14.72        6.90      4.72 o 
   1   6  -1        5.74       10.56      2.95 o 
   2   6  -1       23.86       21.60      4.17 o 
   3   6  -1       10.63       17.14      2.94 o 
   4   6  -1       19.95       19.37      3.22 o 
   5   6  -1        4.93        9.01      2.86 o 
   6   6  -1        7.03        6.89      4.94 o 
   7   6  -1        1.06        6.10      1.92 o 
   8   6  -1       15.47       17.19      2.64 o 
   9   6  -1       31.51       33.53      3.79 o 
  10   6  -1       11.19       13.91      1.88 o 
  11   6  -1        4.36        3.56      1.34 o 
  12   6  -1        4.02        2.97      1.45 o 
  13   6  -1        9.22        5.41      2.93 o 
  14   6  -1       10.74       12.88      3.46 o 
   2   0   0      961.78      845.70     20.31 o 
   4   0   0     7757.28     7009.90    106.87 o 
   6   0   0      911.36      747.31     14.67 o 
   8   0   0     4941.81     4562.08     76.55 o 
  10   0   0     1447.78     1364.92     43.06 o 
  12   0   0       20.37       17.40      1.26 o 
  14   0   0      204.07      229.89      7.20 o 
  16   0   0       90.68       97.02      3.71 o 
  18   0   0       47.43       43.13      3.73 o 
  20   0   0       12.43        7.33      1.62 o 
  22   0   0       11.93        8.66      2.04 o 
  24   0   0        1.47       -1.66      1.83 o 
  26   0   0       12.86       16.37      3.18 o 
   1   1   0     1317.20     1191.22     44.71 o 
   2   1   0     3090.42     2810.02     60.33 o 
   3   1   0     5218.15     4884.22    115.04 o 
   4   1   0     6478.15     5679.22    225.67 o 
   5   1   0    11487.69    10842.20    283.45 o 
   6   1   0      506.33      485.78      8.13 o 
   7   1   0     1297.74     1238.81     16.65 o 
   8   1   0      521.30      473.06      7.10 o 
   9   1   0     1281.85     1246.19     19.48 o 
  10   1   0       35.41       40.39      2.64 o 
  11   1   0       17.24       20.91      0.88 o 
  12   1   0        4.15        2.72      0.58 o 
  13   1   0       30.88       27.77      1.44 o 
  14   1   0       32.47       36.73      1.30 o 
  15   1   0       43.63       41.03      1.88 o 
  16   1   0        0.19       -0.69      0.69 o 
  17   1   0        3.17       -0.05      0.85 o 
  18   1   0        1.97       -0.81      0.81 o 
  19   1   0        0.00       -0.97      0.97 o 
  20   1   0        6.73        6.27      1.22 o 
  21   1   0        1.87       -0.12      1.50 o 
  22   1   0        8.59        8.17      1.86 o 
  23   1   0       33.64       42.46      3.04 o 
  24   1   0        0.40        1.10      1.85 o 
  25   1   0        7.29        7.86      2.15 o 
  26   1   0        0.00       -1.80      1.80 o 
  27   1   0        6.88       -0.04      2.32 o 
  28   1   0        0.17       -0.50      3.39 o 
   0   2   0     7024.71     4474.56    166.67 o 
   1   2   0     2820.13     2796.79    104.57 o 
   2   2   0      162.80      147.83      4.91 o 
   3   2   0     1045.49     1077.00     20.59 o 
   4   2   0       78.46       68.92      2.49 o 
   5   2   0      472.88      419.00      8.56 o 
   6   2   0      419.77      383.81      6.11 o 
   7   2   0     3287.86     3162.06     42.57 o 
   8   2   0     1411.19     1212.74     51.94 o 
   9   2   0      395.37      382.42     10.69 o 
  10   2   0       17.61       17.95      1.29 o 
  11   2   0       44.66       43.63      1.43 o 
  12   2   0       21.57       22.77      1.38 o 
  13   2   0        9.37        9.61      0.93 o 
  14   2   0        8.45        5.33      1.02 o 
  15   2   0        8.02        9.86      1.14 o 
  16   2   0        4.63        3.45      1.04 o 
  17   2   0        0.31       -0.39      0.94 o 
  18   2   0        0.36       -0.90      0.90 o 
  19   2   0       18.66       18.87      1.58 o 
  20   2   0        2.07        1.11      1.29 o 
  21   2   0        1.53        1.08      1.26 o 
  22   2   0       21.16       23.27      2.59 o 
  23   2   0       21.20       17.92      2.38 o 
  24   2   0        0.10       -0.16      1.82 o 
  25   2   0        0.02       -1.80      1.82 o 
  26   2   0        0.07       -0.13      1.97 o 
  27   2   0        0.41       -0.45      2.00 o 
   1   3   0      285.31      335.55     10.16 o 
   2   3   0      565.45      601.46     13.99 o 
   3   3   0       10.06       31.06      3.59 o 
   4   3   0      845.43      801.71     15.89 o 
   5   3   0      290.08      300.64      6.74 o 
   6   3   0      254.15      261.57      6.06 o 
   7   3   0        8.72        6.93      1.19 o 
   8   3   0       88.10       85.23      2.09 o 
   9   3   0      238.62      230.59      4.65 o 
  10   3   0      135.01      144.10      3.40 o 
  11   3   0       55.32       61.98      3.37 o 
  12   3   0       89.25       96.27      3.11 o 
  13   3   0       90.99       98.81      3.18 o 
  14   3   0       13.00       17.32      1.82 o 
  15   3   0        4.23        2.94      1.35 o 
  16   3   0       27.20       27.94      2.33 o 
  17   3   0        3.39        1.61      1.45 o 
  18   3   0       27.38       35.72      2.71 o 
  19   3   0        9.25        7.08      1.67 o 
  20   3   0        0.08        0.03      1.46 o 
  21   3   0        0.24       -0.53      1.49 o 
  22   3   0        6.81        4.83      1.65 o 
  23   3   0        4.09        8.89      1.71 o 
  24   3   0        0.24        1.52      1.93 o 
  25   3   0        3.02        1.62      2.01 o 
   0   4   0      256.69      238.54     11.40 o 
   1   4   0        1.03        9.71      3.92 o 
   2   4   0       88.32       91.26      3.60 o 
   3   4   0      118.85      123.06      4.35 o 
   4   4   0      370.86      338.34      7.71 o 
   5   4   0       16.39       20.89      5.25 o 
   6   4   0       53.96       60.85      3.47 o 
   7   4   0      285.49      290.40      8.23 o 
   8   4   0       53.38       47.37      2.71 o 
   9   4   0        7.71        7.52      1.16 o 
  10   4   0      116.00      122.67      3.17 o 
  11   4   0        2.85        1.71      1.06 o 
  12   4   0        5.72        5.92      1.34 o 
  13   4   0       11.37       10.13      1.50 o 
  14   4   0      134.38      128.05      3.88 o 
  15   4   0       89.36       91.87      4.71 o 
  16   4   0        0.42        1.61      1.73 o 
  17   4   0       37.62       41.29      2.96 o 
  18   4   0       10.71        8.35      1.90 o 
  19   4   0       22.92       23.82      2.59 o 
  20   4   0        0.94        1.82      1.73 o 
  21   4   0       12.05       14.11      6.34 o 
  22   4   0        0.04       -1.69      2.06 o 
  23   4   0        1.40        2.07      4.54 o 
   1   5   0        2.35        3.61      1.41 o 
   2   5   0        1.91        3.03      2.01 o 
   3   5   0        7.04        5.15      1.60 o 
   4   5   0       23.42       24.76      2.62 o 
   5   5   0        0.75        3.27      1.65 o 
   6   5   0       11.25        9.16      2.00 o 
   7   5   0        0.23        3.97      1.76 o 
   8   5   0        7.10        5.23      1.99 o 
   9   5   0       47.58       43.89      2.50 o 
  10   5   0       23.50       22.37      2.07 o 
  11   5   0       49.97       43.98      3.21 o 
  12   5   0       10.86       10.58      1.60 o 
  13   5   0        0.31       -0.05      1.34 o 
  14   5   0        2.58        0.14      1.45 o 
  15   5   0        0.23        1.23      2.20 o 
  16   5   0        0.08        0.64      1.94 o 
  17   5   0       16.58       10.17      1.95 o 
  18   5   0        0.19       -0.22      1.65 o 
  19   5   0       10.53        9.66      4.88 o 
   5   6   0        0.87        6.04      2.55 o 
   6   6   0        5.56       10.40      3.79 o 
   7   6   0        2.57        2.49      2.65 o 
   8   6   0        2.90        4.17      4.08 o 
   9   6   0       11.92       10.99      2.70 o 
  10   6   0        5.89        7.81      3.42 o 
  11   6   0        0.68        3.13      1.38 o 
  12   6   0       14.91       11.74      1.74 o 
  13   6   0       10.40       16.30      4.45 o 
  14   6   0       28.84       31.65      5.87 o 
   4   0   1     1951.06     1650.71     28.42 o 
   6   0   1      757.64      714.52     12.49 o 
   8   0   1     2081.50     2051.10     35.56 o 
  10   0   1      576.49      520.77      9.63 o 
  12   0   1        9.97        6.25      0.98 o 
  14   0   1       23.62       19.24      1.91 o 
  16   0   1      206.02      202.70      5.44 o 
  18   0   1       89.99       88.78      3.73 o 
  20   0   1       27.52       23.32      3.30 o 
  22   0   1      117.42      135.83      5.55 o 
  24   0   1       12.41       14.34      2.37 o 
  26   0   1       17.68       24.70      3.53 o 
   1   1   1     1951.75     1925.80     72.42 o 
   2   1   1      555.63      541.35     14.73 o 
   3   1   1     6388.87     5846.75    102.47 o 
   4   1   1     3785.26     3688.77    132.27 o 
   5   1   1     3111.70     2793.48    106.68 o 
   6   1   1      354.62      386.60      6.87 o 
   7   1   1      256.75      254.30      6.03 o 
   8   1   1      445.02      449.03      6.71 o 
   9   1   1      688.83      671.40      9.86 o 
  10   1   1      149.62      158.32      2.57 o 
  11   1   1       61.03       57.50      1.28 o 
  12   1   1      200.31      208.36      3.13 o 
  13   1   1      110.07      108.97      2.20 o 
  14   1   1      167.81      167.50      3.25 o 
  15   1   1      129.29      133.17      2.83 o 
  16   1   1       37.97       38.10      1.58 o 
  17   1   1      159.23      157.51      3.53 o 
  18   1   1        8.61        6.69      1.08 o 
  19   1   1       13.39       11.65      1.30 o 
  20   1   1       28.27       27.08      1.94 o 
  21   1   1        7.85        7.49      1.76 o 
  22   1   1       11.43        8.13      1.99 o 
  23   1   1        3.75        2.36      1.77 o 
  24   1   1       33.46       30.72      3.93 o 
  25   1   1       53.38       60.69      4.08 o 
  26   1   1        4.36        0.75      2.19 o 
  27   1   1       17.82       10.46      2.61 o 
  28   1   1        0.63        2.33      3.95 o 
   1   2   1      752.22      652.58     88.59 o 
   2   2   1       86.75       75.51      4.09 o 
   3   2   1      447.01      442.52     10.20 o 
   4   2   1      260.85      253.41      6.15 o 
   5   2   1      218.87      247.32      4.06 o 
   6   2   1        5.05        9.25      0.79 o 
   7   2   1      264.60      251.25      4.57 o 
   8   2   1     1153.59     1168.18     32.28 o 
   9   2   1      435.58      429.11      7.43 o 
  10   2   1       41.93       39.66      1.51 o 
  11   2   1        1.51        1.62      0.57 o 
  12   2   1       73.90       84.04      2.23 o 
  13   2   1       48.06       48.47      1.86 o 
  14   2   1       97.79       94.12      2.57 o 
  15   2   1       21.64       24.38      1.51 o 
  16   2   1      103.19      107.76      2.78 o 
  17   2   1        0.14        0.27      1.10 o 
  18   2   1       14.26       16.96      1.67 o 
  19   2   1       23.49       24.44      1.93 o 
  20   2   1        0.57       -0.86      1.19 o 
  21   2   1       39.81       41.64      2.44 o 
  22   2   1       24.10       24.91      2.61 o 
  23   2   1       17.51       17.15      2.38 o 
  24   2   1        0.44        1.34      2.28 o 
  25   2   1        2.87        1.00      1.97 o 
  26   2   1        0.60        0.02      1.93 o 
  27   2   1        8.48        7.67      2.29 o 
   0   3   1      280.62      273.24     11.41 o 
   1   3   1      120.26      134.94      4.67 o 
   2   3   1       53.76       61.43      4.16 o 
   3   3   1     1068.40     1076.60     24.04 o 
   4   3   1      269.54      273.79      6.88 o 
   5   3   1       34.39       37.31      2.42 o 
   6   3   1      383.27      365.23      9.37 o 
   7   3   1        8.83       13.11      1.91 o 
   8   3   1       33.26       34.45      2.52 o 
   9   3   1       12.23       12.96      1.40 o 
  10   3   1      476.73      485.15      9.59 o 
  11   3   1      321.01      315.15      6.82 o 
  12   3   1       36.24       39.56      2.64 o 
  13   3   1      254.19      251.90      7.76 o 
  14   3   1       56.29       65.91      2.93 o 
  15   3   1       36.36       36.20      2.38 o 
  16   3   1        4.89        6.29      1.53 o 
  17   3   1       28.71       33.48      2.57 o 
  18   3   1       26.89       28.82      4.29 o 
  19   3   1       24.39       30.91      2.17 o 
  20   3   1       46.42       49.64      3.16 o 
  21   3   1        8.58        7.58      1.92 o 
  22   3   1       12.47       18.59      1.99 o 
  23   3   1        2.81        4.73      1.79 o 
  24   3   1       26.64       25.04      3.51 o 
  25   3   1        0.86        1.85      2.00 o 
   1   4   1        0.05       -0.82      1.46 o 
   2   4   1       28.90       24.55      2.71 o 
   3   4   1        4.56        2.94      1.14 o 
   4   4   1       13.46       12.21      1.86 o 
   5   4   1       10.89       11.52      1.89 o 
   6   4   1        5.18        4.56      1.85 o 
   7   4   1       68.95       64.28      3.50 o 
   8   4   1      201.38      195.67      4.90 o 
   9   4   1      184.27      177.74      4.69 o 
  10   4   1        2.81        3.99      1.17 o 
  11   4   1       25.96       26.97      1.89 o 
  12   4   1        2.70        4.33      1.27 o 
  13   4   1       79.98       68.52      2.81 o 
  14   4   1       52.90       50.97      2.82 o 
  15   4   1       73.46       68.48      3.20 o 
  16   4   1       13.64       10.78      1.94 o 
  17   4   1        5.69        3.71      1.74 o 
  18   4   1       21.70       28.85      3.39 o 
  19   4   1        2.95        3.21      4.69 o 
  20   4   1        3.22        3.18      2.33 o 
  21   4   1        8.49       10.49      2.61 o 
  22   4   1        0.41        2.86      2.25 o 
  23   4   1        6.90        6.63      5.37 o 
   0   5   1       62.95       65.53      5.96 o 
   1   5   1       23.25       20.11      3.95 o 
   2   5   1       13.76       17.38      2.14 o 
   3   5   1        2.77        6.00      1.74 o 
   4   5   1       89.10       78.64      4.30 o 
   5   5   1       46.88       51.72      4.22 o 
   6   5   1       23.91       28.62      2.73 o 
   7   5   1        6.57       10.08      2.17 o 
   8   5   1       18.98       16.36      2.50 o 
   9   5   1        5.40        4.05      1.53 o 
  10   5   1       50.49       44.23      2.26 o 
  11   5   1        2.78        3.07      1.37 o 
  12   5   1        9.16        6.03      1.58 o 
  13   5   1       18.71       18.10      3.21 o 
  14   5   1       16.50       18.54      2.24 o 
  15   5   1        1.27        5.62      1.69 o 
  16   5   1        7.77        5.58      1.75 o 
  17   5   1       21.14       17.76      3.45 o 
  18   5   1       29.83       35.08      3.91 o 
  19   5   1       14.77       19.85      5.65 o 
   3   6   1       10.59       18.27      3.77 o 
   4   6   1       20.00       25.21      4.82 o 
   5   6   1        4.93       11.87      3.65 o 
   6   6   1        7.05        6.32      3.52 o 
   7   6   1        1.05       10.73      4.03 o 
   8   6   1       15.46       17.71      4.75 o 
   9   6   1       31.54       36.06      4.39 o 
  10   6   1       11.16       10.29      1.76 o 
  11   6   1        4.30        4.26      1.58 o 
  12   6   1        4.00        4.94      4.59 o 
  13   6   1        9.23       16.09      4.80 o 
  14   6   1       10.74       16.81      4.48 o 
   2   0   2     1618.86     1631.68     51.99 o 
   4   0   2     2606.31     2563.95     65.05 o 
   6   0   2     2427.20     2386.69     40.94 o 
   8   0   2      531.62      497.94      8.91 o 
  10   0   2      910.96      918.59     16.30 o 
  12   0   2       45.48       43.15      2.48 o 
  14   0   2     1158.17     1159.46     29.86 o 
  16   0   2      230.86      247.37      8.05 o 
  18   0   2        3.03        1.42      1.34 o 
  20   0   2      259.83      278.41      8.60 o 
  22   0   2      212.14      242.73      7.84 o 
  24   0   2       16.09       14.50      2.34 o 
  26   0   2       12.33       10.80      2.80 o 
   1   1   2     1043.12      970.76     36.17 o 
   2   1   2      235.47      220.24      8.63 o 
   6   1   2      629.79      630.61     12.83 o 
   7   1   2       12.08        9.83      0.76 o 
   8   1   2      121.88      111.90      2.10 o 
   9   1   2     1582.02     1627.18     25.63 o 
  10   1   2       54.40       52.10      1.45 o 
  11   1   2       23.33       22.25      1.07 o 
  12   1   2      106.79      106.63      2.48 o 
  13   1   2      376.68      372.80      6.03 o 
  14   1   2       15.61       15.87      1.14 o 
  15   1   2      100.04       99.69      2.62 o 
  16   1   2       41.92       43.41      2.80 o 
  17   1   2      240.45      256.33      6.65 o 
  18   1   2      152.12      153.75      3.52 o 
  19   1   2        6.22        5.93      1.17 o 
  20   1   2       56.66       59.37      3.61 o 
  21   1   2        1.90       -0.79      1.52 o 
  22   1   2       22.78       22.35      2.33 o 
  23   1   2        4.89        3.86      1.82 o 
  24   1   2       29.17       26.26      7.77 o 
  25   1   2       35.73       33.01      3.31 o 
  26   1   2        0.34        0.09      2.97 o 
  27   1   2        5.10        5.91      2.43 o 
  28   1   2        0.29       -1.05      2.65 o 
   0   2   2      459.79      501.56     18.72 o 
   1   2   2      997.44     1011.56     26.80 o 
   2   2   2      676.74      661.87     18.24 o 
   3   2   2       30.29       41.11      3.11 o 
   4   2   2      122.70      124.92      2.56 o 
   5   2   2       77.68       76.30      2.39 o 
   6   2   2      324.57      341.43      7.35 o 
   7   2   2      359.90      369.42     15.51 o 
   8   2   2       91.42       81.99      5.99 o 
   9   2   2      374.26      370.39      6.97 o 
  10   2   2        3.59        5.86      0.92 o 
  11   2   2       10.26       10.37      1.04 o 
  12   2   2       90.18       96.23      2.80 o 
  13   2   2      584.96      587.44     11.14 o 
  14   2   2      296.03      319.82      6.02 o 
  15   2   2       93.11       90.52      3.22 o 
  16   2   2       87.65       84.71      3.39 o 
  17   2   2       14.69       16.14      1.58 o 
  18   2   2       36.95       38.31      3.27 o 
  19   2   2        4.67        4.84      1.37 o 
  20   2   2       38.48       39.60      2.33 o 
  21   2   2       20.25       20.32      2.39 o 
  22   2   2       28.63       33.58      2.85 o 
  23   2   2       50.81       57.70      4.35 o 
  24   2   2        4.29        4.28      1.98 o 
  25   2   2        2.28        3.57      3.51 o 
  26   2   2        0.85       -0.25      1.94 o 
  27   2   2       12.66       14.55      2.47 o 
   1   3   2      268.49      287.25      8.93 o 
   2   3   2      171.09      179.05      8.86 o 
   3   3   2      107.45      121.00     10.26 o 
   4   3   2      399.20      375.77      8.96 o 
   5   3   2      363.80      354.19     10.18 o 
   6   3   2      121.68      117.33      4.86 o 
   7   3   2        8.46        8.32      1.19 o 
   8   3   2       77.56       72.11      2.83 o 
   9   3   2       50.43       46.40      2.49 o 
  10   3   2       98.01      100.15      4.04 o 
  11   3   2      340.56      319.04      7.74 o 
  12   3   2       45.18       50.46      2.56 o 
  13   3   2       83.51       79.08      3.73 o 
  14   3   2        6.83        5.44      1.87 o 
  15   3   2       32.01       35.97      3.19 o 
  16   3   2        6.22       10.80      4.25 o 
  17   3   2       51.26       47.41      3.68 o 
  18   3   2       15.03       21.81      2.96 o 
  19   3   2       31.70       36.00      3.16 o 
  20   3   2       15.84       16.45      2.29 o 
  21   3   2        7.77        9.18      2.01 o 
  22   3   2        6.96        8.93      2.05 o 
  23   3   2       10.59       10.29      2.32 o 
  24   3   2        5.76        4.06      2.71 o 
  25   3   2        4.17        4.16      2.06 o 
   0   4   2      289.91      287.27     12.71 o 
   1   4   2      130.46      141.99      5.41 o 
   2   4   2       23.22       34.83      2.91 o 
   3   4   2       75.47       80.46      4.20 o 
   4   4   2       41.62       45.01      4.31 o 
   5   4   2       77.96       70.27      3.48 o 
   6   4   2       75.92       77.50      4.51 o 
   7   4   2      232.83      238.04      8.89 o 
   8   4   2       53.29       40.83      2.63 o 
   9   4   2        9.86        8.72      1.62 o 
  10   4   2       83.31       84.59      3.48 o 
  11   4   2       11.63       11.89      1.53 o 
  12   4   2       25.42       24.09      2.11 o 
  13   4   2        3.23        1.26      1.38 o 
  14   4   2        1.33        1.83      1.80 o 
  15   4   2       37.03       41.21      3.54 o 
  16   4   2      129.76      140.06      9.06 o 
  17   4   2       13.75       17.50      2.77 o 
  18   4   2       37.10       43.59      3.83 o 
  19   4   2        8.46        7.06      2.42 o 
  20   4   2       43.60       47.70      4.27 o 
  21   4   2        2.76        1.70      2.12 o 
  22   4   2        7.26       10.14      2.69 o 
  23   4   2        3.42        6.19      5.01 o 
   2   5   2       51.66       56.07      6.05 o 
   3   5   2       62.43       66.09      6.07 o 
   4   5   2        2.85        5.08      3.18 o 
   5   5   2        5.40        1.96      3.34 o 
   6   5   2        4.67        3.48      3.30 o 
   7   5   2       14.29       11.55      4.22 o 
   8   5   2        9.23        6.43      1.82 o 
   9   5   2       12.02       10.57      1.76 o 
  10   5   2       16.04       12.84      1.87 o 
  11   5   2       39.68       37.79      2.94 o 
  12   5   2       11.19       11.88      4.88 o 
  13   5   2        1.67        3.02      2.05 o 
  14   5   2       19.69       21.66      3.01 o 
  15   5   2        7.89        5.31      2.29 o 
  16   5   2        0.83        1.90      2.03 o 
  17   5   2        0.16        0.77      2.10 o 
  18   5   2       37.29       45.57      7.33 o 
  19   5   2        1.15        2.37      3.88 o 
   1   6   2        4.83       12.19      3.29 o 
   2   6   2        2.50        8.25      3.40 o 
   3   6   2       12.82       16.05      4.20 o 
   4   6   2        0.51        6.09      3.25 o 
   5   6   2        2.02        6.85      3.60 o 
   6   6   2        3.57        7.37      3.97 o 
   7   6   2       24.27       26.48      5.53 o 
   8   6   2       13.04       18.60      4.75 o 
   9   6   2       13.00       15.28      2.66 o 
  10   6   2        1.90        3.49      4.84 o 
  11   6   2        0.37        0.02      2.03 o 
  12   6   2        5.41       14.56      4.76 o 
  13   6   2       14.46       17.34      5.22 o 
  14   6   2        1.04        4.34      3.72 o 
   2   0   3     2640.33     2626.04     61.86 o 
   4   0   3      666.95      660.50     15.92 o 
   6   0   3        3.72        3.41      0.68 o 
   8   0   3     1536.05     1480.81     25.62 o 
  10   0   3      739.84      756.25     13.77 o 
  12   0   3      153.79      165.36      5.49 o 
  14   0   3       59.14       69.49      2.83 o 
  16   0   3      436.90      451.70     10.40 o 
  18   0   3      118.65      121.30      4.06 o 
  20   0   3      106.30      113.84      4.75 o 
  22   0   3       28.22       26.17      2.64 o 
  24   0   3       11.94       14.55      2.32 o 
  26   0   3        1.21        3.95      2.52 o 
   5   1   3       64.40       70.11      3.42 o 
   6   1   3      346.38      305.20     10.10 o 
   7   1   3      467.41      457.93     14.98 o 
   8   1   3      153.22      150.12      3.20 o 
   9   1   3      677.89      689.05     10.96 o 
  10   1   3      176.93      188.14      3.23 o 
  11   1   3      103.27      108.29      2.26 o 
  12   1   3      194.35      202.42      3.62 o 
  13   1   3       16.55       15.44      1.68 o 
  14   1   3      127.04      128.95      2.71 o 
  15   1   3       74.18       65.84      2.15 o 
  16   1   3       42.91       49.78      1.94 o 
  17   1   3      484.64      508.10      9.16 o 
  18   1   3       24.28       27.84      2.54 o 
  19   1   3       12.34       13.48      1.37 o 
  20   1   3       22.26       21.05      3.13 o 
  21   1   3       12.28        9.71      3.17 o 
  22   1   3        5.24        2.88      1.78 o 
  23   1   3        0.33       -1.37      2.03 o 
  24   1   3       21.75       20.84      3.31 o 
  25   1   3       36.99       40.86      3.84 o 
  26   1   3        8.02        4.88      2.34 o 
  27   1   3        9.18        6.21      2.92 o 
   1   2   3       92.87      102.66      2.45 o 
   2   2   3       39.29       38.32      1.32 o 
   3   2   3       13.99       11.92      1.47 o 
   4   2   3      506.36      494.17     10.24 o 
   5   2   3       99.73       87.27      3.21 o 
   8   2   3      117.50      123.02      6.31 o 
   9   2   3      174.15      171.51      7.75 o 
  10   2   3      333.55      319.22      6.83 o 
  11   2   3       17.16       18.08      1.75 o 
  12   2   3      121.74      130.54      3.79 o 
  13   2   3      153.09      144.00      3.86 o 
  14   2   3       63.32       63.15      2.63 o 
  15   2   3      106.89      113.24      3.42 o 
  16   2   3      127.80      123.98      3.71 o 
  17   2   3       21.11       19.61      1.77 o 
  18   2   3       14.26       16.23      2.22 o 
  19   2   3       38.04       44.47      3.54 o 
  20   2   3       53.12       54.74      5.18 o 
  21   2   3        6.85        5.95      1.90 o 
  22   2   3       11.70        9.90      2.11 o 
  23   2   3        7.01        3.97      1.99 o 
  24   2   3        8.62        7.23      2.17 o 
  25   2   3        7.69        5.55      2.60 o 
  26   2   3        2.67        4.06      2.40 o 
   1   3   3      171.97      188.80      8.41 o 
   2   3   3        3.33        2.45      1.55 o 
   3   3   3      152.86      152.79      8.89 o 
   4   3   3      103.89      102.21      5.97 o 
   5   3   3      175.86      174.80      8.41 o 
   6   3   3       65.57       60.21      4.89 o 
   7   3   3      248.92      234.28     11.31 o 
   8   3   3        8.89        9.16      2.03 o 
   9   3   3      224.11      207.64     11.52 o 
  10   3   3      178.46      165.43     10.05 o 
  11   3   3      230.32      237.30      7.98 o 
  12   3   3       21.71       34.22      3.05 o 
  13   3   3       17.77       18.85      2.49 o 
  14   3   3       67.22       67.58      3.90 o 
  15   3   3       11.87       14.42      2.37 o 
  16   3   3        8.73       18.10      2.60 o 
  17   3   3      104.14      113.93      8.60 o 
  18   3   3       22.28       30.48      3.41 o 
  19   3   3        7.45        9.20      1.93 o 
  20   3   3       21.15       23.47      2.52 o 
  21   3   3       17.73       20.86      2.50 o 
  22   3   3        4.30        5.36      1.58 o 
  23   3   3        4.22        3.48      2.00 o 
  24   3   3       19.82       20.00      2.54 o 
  25   3   3       16.29       14.94      7.86 o 
   1   4   3       13.63       14.75      2.60 o 
   2   4   3      114.26      111.46      6.35 o 
   3   4   3       50.40       53.32      4.51 o 
   4   4   3       79.61       77.84      5.44 o 
   5   4   3       15.48       11.17      2.89 o 
   6   4   3      167.67      161.74      9.17 o 
   7   4   3       62.26       55.60      4.02 o 
   8   4   3       39.52       40.07      3.78 o 
   9   4   3       17.94       12.73      2.84 o 
  10   4   3       62.70       53.74      4.37 o 
  11   4   3       89.87       86.51      7.55 o 
  12   4   3       68.01       75.31      4.20 o 
  13   4   3       36.55       44.61      4.02 o 
  14   4   3       41.37       47.39      5.69 o 
  15   4   3        9.22        6.26      2.27 o 
  16   4   3        3.08        1.89      2.09 o 
  17   4   3        0.83       -0.29      1.86 o 
  18   4   3        0.92        0.29      3.27 o 
  19   4   3        0.00       -2.18      2.19 o 
  20   4   3       11.03       13.79      3.49 o 
  21   4   3        8.87       13.36      6.36 o 
  22   4   3        7.31        8.03      2.70 o 
   4   5   3       16.43       20.04      4.73 o 
   5   5   3        1.18        5.32      3.59 o 
   6   5   3       22.74       22.04      4.98 o 
   7   5   3        6.28        9.48      3.98 o 
   8   5   3       23.59       20.55      5.03 o 
   9   5   3        2.68        0.21      3.58 o 
  10   5   3       20.51       15.11      4.92 o 
  11   5   3       14.38       13.81      2.70 o 
  12   5   3        8.58       10.49      2.57 o 
  13   5   3        0.40       -1.19      3.05 o 
  14   5   3        0.41       -0.55      2.65 o 
  15   5   3        4.35        3.18      2.21 o 
  16   5   3       19.82       20.48      3.10 o 
  17   5   3        9.93       18.55      5.10 o 
  18   5   3       14.63        8.62      4.56 o 
  19   5   3        6.98       16.30      5.24 o 
   1   6   3       12.93       20.41      4.40 o 
   2   6   3       12.28       19.57      4.39 o 
   3   6   3       18.26       24.10      5.10 o 
   4   6   3        4.24        7.05      3.80 o 
   5   6   3        3.49        4.97      3.79 o 
   6   6   3        5.92        7.34      3.86 o 
   7   6   3        7.36       18.37      4.76 o 
   8   6   3        1.14        6.62      4.09 o 
   9   6   3        2.69        5.17      4.33 o 
  10   6   3        5.61        8.75      2.42 o 
  11   6   3       18.87       16.15      3.58 o 
  12   6   3        5.57        7.10      4.69 o 
  13   6   3        8.03       14.16      4.81 o 
   0   0   4      336.95      441.80     15.05 o 
   2   0   4     4404.45     4667.29    110.38 o 
   4   0   4      364.76      407.27      9.97 o 
   6   0   4      471.62      490.50     12.05 o 
   8   0   4      749.12      737.12     21.77 o 
  10   0   4     1122.42     1054.92     42.82 o 
  12   0   4      395.07      406.00     11.41 o 
  14   0   4      172.44      183.80      4.97 o 
  16   0   4      241.58      251.15      8.49 o 
  18   0   4        9.97       10.76      1.91 o 
  20   0   4      114.30      118.91      5.01 o 
  22   0   4       52.58       52.99      3.48 o 
  24   0   4        2.21       -0.90      2.08 o 
  26   0   4        0.03       -1.47      2.24 o 
   1   1   4      136.71      157.35     10.47 o 
   2   1   4     1760.27     1948.80     45.47 o 
   3   1   4      153.01      146.71      4.20 o 
   4   1   4       99.75      115.75      3.48 o 
   5   1   4      515.52      514.10     12.64 o 
   6   1   4      333.96      374.44      9.51 o 
   7   1   4      994.92     1037.88     17.30 o 
   8   1   4       86.02       81.21      2.02 o 
   9   1   4      346.84      344.27      5.28 o 
  10   1   4       22.41       28.77      1.89 o 
  11   1   4      339.46      363.79      5.70 o 
  12   1   4       36.46       34.33      1.57 o 
  13   1   4      459.24      464.38      7.20 o 
  14   1   4       11.59       13.64      1.33 o 
  15   1   4       84.35       85.46      2.47 o 
  16   1   4       41.96       41.21      1.84 o 
  17   1   4       47.83       46.52      1.88 o 
  18   1   4       45.91       45.20      2.16 o 
  19   1   4       31.40       31.41      4.12 o 
  20   1   4       19.86       19.68      2.14 o 
  21   1   4       17.19       10.87      2.31 o 
  22   1   4        3.40        1.95      2.00 o 
  23   1   4        4.44        1.06      3.20 o 
  24   1   4        6.33        6.12      2.30 o 
  25   1   4        7.23        6.69      2.31 o 
  26   1   4        2.59       -0.86      2.09 o 
  27   1   4        3.65        0.02      2.29 o 
   0   2   4      896.46      940.87     31.85 o 
   1   2   4       45.20       44.66      9.84 o 
   7   2   4      366.95      400.03     12.95 o 
   8   2   4      105.94       99.72      3.51 o 
   9   2   4       17.26       12.75      1.28 o 
  10   2   4       89.50       84.86      3.08 o 
  11   2   4      162.31      154.94      3.89 o 
  12   2   4       41.46       43.81      2.23 o 
  13   2   4      179.10      179.68      4.42 o 
  14   2   4       44.03       41.54      2.21 o 
  15   2   4       53.35       51.84      2.43 o 
  16   2   4       27.43       29.58      2.12 o 
  17   2   4        2.25        0.99      1.17 o 
  18   2   4        1.09       -1.16      1.16 o 
  19   2   4        7.05        6.05      1.46 o 
  20   2   4       38.25       37.96      5.54 o 
  21   2   4        6.85        8.25      2.01 o 
  22   2   4        3.42        3.25      1.95 o 
  23   2   4       15.88       16.93      4.39 o 
  24   2   4        2.99        3.36      1.98 o 
  25   2   4        3.41        2.39      2.31 o 
  26   2   4        0.11        0.20      2.32 o 
   1   3   4       66.32       76.89      4.23 o 
   2   3   4       68.20       71.94      4.26 o 
   3   3   4      120.26      130.29      6.51 o 
   4   3   4       12.70       14.20      2.43 o 
   5   3   4      361.31      353.92     14.95 o 
   6   3   4       77.38       82.56      5.50 o 
   9   3   4      105.64       95.48      7.40 o 
  10   3   4       11.19       12.79      3.90 o 
  11   3   4       46.55       38.84      5.53 o 
  12   3   4       28.17       31.41      5.69 o 
  13   3   4       12.82       11.40      2.40 o 
  14   3   4       15.73       18.16      2.69 o 
  15   3   4       48.78       47.79      3.60 o 
  16   3   4       20.20       27.41      3.08 o 
  17   3   4       46.11       49.31      4.12 o 
  18   3   4        4.44        2.57      1.97 o 
  19   3   4       19.42       19.30      2.32 o 
  20   3   4        4.78        2.59      1.71 o 
  21   3   4        4.55        3.14      1.89 o 
  22   3   4        1.29        1.44      1.85 o 
  23   3   4        4.05        3.90      2.03 o 
  24   3   4        5.26        5.08      2.21 o 
   8   4   4        2.44        5.07      3.23 o 
   9   4   4        4.32        2.58      3.43 o 
  10   4   4        3.32        4.27      3.36 o 
  11   4   4       12.42       13.53      4.13 o 
  12   4   4        6.67        6.41      3.64 o 
  13   4   4        0.70       -0.13      2.06 o 
  14   4   4       19.76       20.40      3.03 o 
  15   4   4        1.31       -1.31      1.89 o 
  16   4   4        6.10        3.90      3.16 o 
  17   4   4        7.95        7.14      2.45 o 
  18   4   4        0.96        1.26      2.06 o 
  19   4   4        0.17       -1.93      1.93 o 
  20   4   4       18.93       22.88      3.32 o 
  21   4   4        8.58        9.74      5.42 o 
  22   4   4        8.88       16.56      6.04 o 
   6   5   4        1.19        3.67      3.33 o 
   7   5   4       15.43       10.71      4.27 o 
   8   5   4       12.37       11.94      4.55 o 
   9   5   4        1.67        1.16      3.57 o 
  10   5   4        5.20        1.26      3.98 o 
  11   5   4        1.92        8.21      4.22 o 
  12   5   4       16.00       17.98      2.99 o 
  13   5   4       14.64       11.13      2.63 o 
  14   5   4        9.05       14.43      2.90 o 
  15   5   4        3.93        4.06      2.14 o 
  16   5   4        2.66       -0.65      2.12 o 
  17   5   4        3.22        5.24      4.23 o 
  18   5   4       20.03       15.56      5.20 o 
   2   6   4       33.68       37.76      6.12 o 
   3   6   4       48.01       63.69      6.94 o 
   4   6   4       16.00       21.93      4.89 o 
   5   6   4        1.47       12.51      4.47 o 
   6   6   4       19.93       38.03      6.19 o 
   7   6   4       84.29       78.48      8.06 o 
   9   6   4        6.63       11.75      4.49 o 
  10   6   4        3.04        6.47      4.16 o 
  11   6   4        2.27        2.79      3.98 o 
  12   6   4        4.83        6.75      4.47 o 
  13   6   4        6.98        5.92      4.25 o 
   2   0   5      100.15      109.70      3.52 o 
   4   0   5      843.62      868.29     21.25 o 
   6   0   5     2990.60     3197.83     74.64 o 
   8   0   5      698.15      722.62     23.84 o 
  10   0   5       45.99       47.35      2.62 o 
  12   0   5      244.78      219.97     11.35 o 
  14   0   5      207.13      198.01      6.60 o 
  16   0   5      268.93      277.06     15.26 o 
  18   0   5       86.29       89.11      4.15 o 
  20   0   5       17.91       16.29      2.24 o 
  22   0   5        8.06       11.34      3.24 o 
  24   0   5        2.09       -1.16      1.83 o 
  26   0   5        0.78        0.34      2.38 o 
   0   1   5       52.82       64.61      3.84 o 
   1   1   5      756.50      810.09     19.44 o 
   2   1   5      157.39      161.29      4.79 o 
   3   1   5     1123.99     1179.28     22.49 o 
   4   1   5      399.53      416.54      7.25 o 
   5   1   5      764.43      765.84     12.97 o 
   6   1   5      143.93      152.14      3.17 o 
   7   1   5       79.53       82.56      2.46 o 
   8   1   5      251.20      273.69      5.10 o 
   9   1   5      271.26      303.61      5.72 o 
  10   1   5      264.69      275.49      4.48 o 
  11   1   5      416.01      422.87      6.55 o 
  12   1   5        8.87        7.33      0.88 o 
  13   1   5       61.95       56.84      1.81 o 
  14   1   5       28.37       29.69      2.15 o 
  15   1   5        0.42       -0.73      0.73 o 
  16   1   5       13.49       10.70      1.12 o 
  17   1   5       24.75       19.92      1.80 o 
  18   1   5       15.49       16.99      1.92 o 
  19   1   5        2.97        0.27      1.60 o 
  20   1   5        6.52        5.03      2.05 o 
  21   1   5        7.94        7.57      2.20 o 
  22   1   5        1.30       -0.57      1.99 o 
  23   1   5        0.43       -0.32      2.11 o 
  24   1   5        3.39        1.14      2.39 o 
  25   1   5        3.72        0.86      2.14 o 
  26   1   5        2.15       -0.57      3.30 o 
   5   2   5       16.34       21.90      1.48 o 
   6   2   5      400.89      417.59     10.44 o 
   7   2   5       79.78       84.70      3.25 o 
   8   2   5       96.22      104.98      3.85 o 
   9   2   5      235.47      244.22      6.83 o 
  10   2   5       56.01       57.78      2.82 o 
  11   2   5       33.37       38.40      2.23 o 
  12   2   5       61.73       52.40      2.38 o 
  13   2   5      129.66      135.18      3.79 o 
  14   2   5       13.33       12.35      1.61 o 
  15   2   5       88.56       94.14      3.23 o 
  16   2   5       29.15       29.63      3.36 o 
  17   2   5        0.75       -0.35      1.18 o 
  18   2   5       22.25       17.41      2.00 o 
  19   2   5        4.37        1.71      1.33 o 
  20   2   5        0.49       -0.24      1.67 o 
  21   2   5        8.33        6.67      2.00 o 
  22   2   5        9.63       11.74      3.14 o 
  23   2   5        3.49        3.57      2.36 o 
  24   2   5        5.07        5.18      2.38 o 
  25   2   5        1.64       -0.81      2.19 o 
  26   2   5        6.22        5.62      2.99 o 
  10   3   5       65.29       51.48      6.13 o 
  11   3   5       38.17       41.10      5.72 o 
  12   3   5        2.66        4.83      3.08 o 
  13   3   5       30.41       35.80      3.45 o 
  14   3   5       11.69       19.15      3.93 o 
  15   3   5       20.16       20.36      2.83 o 
  16   3   5        1.18       -1.24      1.71 o 
  17   3   5        1.37        1.12      2.49 o 
  18   3   5       21.64       22.09      2.44 o 
  19   3   5        5.23        4.13      1.82 o 
  20   3   5        6.07        5.73      1.90 o 
  21   3   5        3.82        1.70      1.39 o 
  22   3   5        2.29        2.07      2.93 o 
  23   3   5        3.08        1.76      2.84 o 
  24   3   5        6.22        5.67      2.09 o 
   9   4   5       30.83       27.22      4.97 o 
  10   4   5       13.90       12.34      4.22 o 
  11   4   5       42.88       38.40      6.20 o 
  12   4   5        7.28        9.25      4.04 o 
  13   4   5        3.02       -0.58      2.01 o 
  14   4   5        2.72        2.81      2.24 o 
  15   4   5        0.55       -0.11      2.62 o 
  16   4   5        6.31        7.97      2.44 o 
  17   4   5        5.29        5.89      3.16 o 
  18   4   5        5.94        6.39      2.56 o 
  19   4   5        2.24        3.89      2.31 o 
  20   4   5        2.48        3.71      2.20 o 
  21   4   5       10.47       17.44      3.19 o 
   7   5   5        4.93        9.77      4.39 o 
   8   5   5       24.95       25.36      5.59 o 
   9   5   5        8.52        8.63      4.30 o 
  10   5   5        9.28        3.93      4.04 o 
  11   5   5        6.43        5.99      4.37 o 
  12   5   5        0.49        6.57      4.09 o 
  13   5   5        2.99        1.82      2.25 o 
  14   5   5        9.02        7.84      4.71 o 
  15   5   5        0.42       -1.39      2.10 o 
  16   5   5       11.16       16.09      4.43 o 
  17   5   5        4.04        6.61      4.31 o 
  18   5   5        1.70        2.48      4.08 o 
   4   6   5       10.42       17.98      4.80 o 
   5   6   5       21.58       21.86      5.68 o 
   6   6   5       12.86       21.29      5.39 o 
   7   6   5        9.94       21.14      5.25 o 
   8   6   5       23.97       16.61      5.06 o 
   9   6   5        8.41       12.63      4.75 o 
  10   6   5        1.84        4.50      4.21 o 
  11   6   5       12.81       17.92      5.38 o 
   0   0   6      422.33      431.28     15.70 o 
   2   0   6      942.28      963.87     23.28 o 
   4   0   6       80.29       77.25      3.13 o 
   6   0   6      960.12      979.94     23.69 o 
   8   0   6       44.24       40.91      2.44 o 
  10   0   6      230.66      210.70      6.40 o 
  12   0   6      134.57      141.39      4.12 o 
  14   0   6       94.59      105.83      4.28 o 
  16   0   6      293.12      315.88      9.30 o 
  18   0   6       17.68       21.76      2.36 o 
  20   0   6       23.42       16.65      2.30 o 
  22   0   6       21.33       20.57      2.50 o 
  24   0   6       11.36       12.40      2.31 o 
  26   0   6       11.10       12.23      2.89 o 
   1   1   6      211.60      209.01      4.17 o 
   2   1   6      668.55      782.56     13.23 o 
   3   1   6      556.04      590.78     11.90 o 
   4   1   6      241.26      240.38      4.61 o 
   5   1   6      127.15      131.10      2.91 o 
   6   1   6      113.30      128.41      2.91 o 
   7   1   6       24.92       24.27      1.27 o 
   8   1   6      198.83      176.40      3.72 o 
   9   1   6      121.64      139.80      3.21 o 
  10   1   6        1.67        2.25      1.02 o 
  11   1   6      632.72      609.85      9.17 o 
  12   1   6       44.37       38.57      1.69 o 
  13   1   6      111.59      110.04      2.52 o 
  14   1   6       86.89       83.38      2.22 o 
  15   1   6      107.37       98.26      2.44 o 
  16   1   6        1.55        0.04      0.97 o 
  17   1   6        4.26        3.63      1.11 o 
  18   1   6       81.54       83.65      3.19 o 
  19   1   6        3.89        4.96      1.95 o 
  20   1   6       15.36       12.08      2.34 o 
  21   1   6       47.72       52.44      3.78 o 
  22   1   6       13.76       12.45      2.54 o 
  23   1   6        0.11        0.29      2.07 o 
  24   1   6        7.97        7.53      2.39 o 
  25   1   6       14.33       15.07      2.73 o 
  26   1   6        1.54       -0.99      3.12 o 
   0   2   6     1358.06     1567.51     51.18 o 
   1   2   6      179.93      201.20      5.74 o 
   2   2   6      135.21      155.66      4.76 o 
   3   2   6      237.26      226.05      6.30 o 
   4   2   6        7.22        6.98      2.49 o 
   5   2   6        2.51        3.14      1.08 o 
   6   2   6      163.96      145.92      4.74 o 
   7   2   6      148.26      144.51      4.94 o 
   8   2   6      116.30      115.67      4.42 o 
   9   2   6      251.17      248.39      7.43 o 
  10   2   6       25.90       25.83      2.20 o 
  11   2   6       27.14       25.45      1.98 o 
  12   2   6       13.06       12.15      1.66 o 
  13   2   6       65.60       59.13      2.68 o 
  14   2   6       19.62       17.59      2.38 o 
  15   2   6       65.98       67.09      2.89 o 
  16   2   6       45.10       48.02      3.75 o 
  17   2   6        3.48        4.15      1.35 o 
  18   2   6        0.32       -0.92      1.22 o 
  19   2   6        1.06        0.96      1.65 o 
  20   2   6        5.19        3.40      1.84 o 
  21   2   6        2.95        5.23      1.96 o 
  22   2   6        7.66        6.72      5.11 o 
  23   2   6        7.37        4.94      2.54 o 
  24   2   6       23.62       19.50      3.01 o 
  25   2   6        3.48        2.05      3.65 o 
  11   3   6        4.27        6.35      3.36 o 
  12   3   6       12.19       18.99      4.64 o 
  13   3   6        4.74        2.72      1.99 o 
  14   3   6       43.17       47.38      3.89 o 
  15   3   6        2.55        1.93      2.06 o 
  16   3   6        1.58        1.89      2.08 o 
  17   3   6       35.64       35.97      3.70 o 
  18   3   6       31.69       33.53      3.34 o 
  19   3   6        0.91        1.52      2.23 o 
  20   3   6        3.51        4.79      2.16 o 
  21   3   6       13.53       11.07      2.18 o 
  22   3   6        2.92        2.94      2.52 o 
  23   3   6        3.61        4.05      2.70 o 
  10   4   6       44.91       57.00      7.34 o 
  11   4   6        2.11        1.82      3.43 o 
  12   4   6       17.53       20.43      5.29 o 
  13   4   6        2.09        2.89      3.83 o 
  14   4   6        4.99        8.51      4.09 o 
  15   4   6        0.95        3.33      2.26 o 
  16   4   6        1.11        1.75      2.29 o 
  17   4   6        8.05        5.79      2.40 o 
  18   4   6        3.55        8.03      3.81 o 
  19   4   6        4.38        3.48      4.44 o 
  20   4   6        5.63        9.72      2.71 o 
  21   4   6        4.37       14.81      5.49 o 
   8   5   6        9.19        6.71      4.15 o 
   9   5   6        6.66        2.79      3.97 o 
  10   5   6        7.55        9.00      4.43 o 
  11   5   6        4.58        7.05      4.30 o 
  12   5   6       20.00       22.24      5.90 o 
  13   5   6        0.69       -0.83      2.10 o 
  14   5   6        0.11        0.94      2.17 o 
  15   5   6        2.94        2.91      2.44 o 
  16   5   6        2.65        7.16      4.49 o 
  17   5   6        0.06        5.09      4.05 o 
   5   6   6        0.68       14.79      4.40 o 
   6   6   6       25.46       28.95      5.99 o 
   7   6   6       59.50       67.00      7.45 o 
   8   6   6        2.52       10.75      4.67 o 
   9   6   6        0.69        3.64      4.18 o 
  10   6   6        1.82       11.87      4.61 o 
   2   0   7      584.46      595.62     15.27 o 
   4   0   7      652.76      678.75     16.88 o 
  10   0   7      393.53      369.92     10.26 o 
  12   0   7       77.42       78.26      3.84 o 
  14   0   7      827.63      859.81     22.06 o 
  16   0   7      148.25      155.21      5.69 o 
  18   0   7      228.67      248.64      7.87 o 
  20   0   7       19.82       18.69      2.41 o 
  22   0   7       15.57       19.54      2.49 o 
  24   0   7        4.95        4.32      2.51 o 
   0   1   7      113.69      111.51      3.74 o 
   1   1   7       38.10       41.42      1.68 o 
   2   1   7       27.81       33.43      1.46 o 
   3   1   7      251.62      265.19      5.17 o 
   4   1   7        5.19        5.08      0.77 o 
   5   1   7       78.48       87.46      2.38 o 
   6   1   7       69.72       66.57      2.15 o 
   7   1   7       21.73       29.06      1.44 o 
   8   1   7        1.80        2.56      0.84 o 
   9   1   7       35.10       38.58      1.89 o 
  10   1   7      145.06      146.98      3.51 o 
  11   1   7      164.22      164.27      3.46 o 
  12   1   7       84.50       78.31      2.36 o 
  13   1   7      144.45      149.10      3.30 o 
  14   1   7       71.55       76.66      2.17 o 
  15   1   7       70.01       72.80      2.78 o 
  16   1   7       45.42       39.69      5.22 o 
  17   1   7        5.29        5.67      1.42 o 
  18   1   7       38.90       37.92      3.23 o 
  19   1   7       52.74       51.40      3.80 o 
  20   1   7       21.39       16.11      2.59 o 
  21   1   7       62.55       66.88      4.36 o 
  22   1   7        7.02        5.91      2.36 o 
  23   1   7        7.34        4.40      2.31 o 
  24   1   7        2.89        1.88      2.33 o 
  25   1   7        9.81        9.38      2.60 o 
   1   2   7       18.83       21.05      1.67 o 
   2   2   7      104.75      101.19      3.81 o 
   3   2   7        7.63        8.87      1.42 o 
   4   2   7       72.05       72.96      3.43 o 
   5   2   7       40.38       41.66      2.91 o 
   6   2   7       33.59       32.95      3.76 o 
   7   2   7      276.35      281.76      8.07 o 
   8   2   7      261.48      257.94      7.78 o 
   9   2   7      264.59      263.47      7.93 o 
  10   2   7       35.20       31.23      2.47 o 
  11   2   7      180.31      161.58      8.85 o 
  12   2   7       76.22       76.82      3.61 o 
  13   2   7       48.66       52.18      3.62 o 
  14   2   7       61.01       57.22      3.42 o 
  15   2   7       38.23       42.89      2.50 o 
  16   2   7        1.85        0.86      1.25 o 
  17   2   7       41.99       39.64      3.81 o 
  18   2   7        6.07        7.04      1.89 o 
  19   2   7       20.11       22.78      5.62 o 
  20   2   7       15.04       14.52      2.70 o 
  21   2   7       19.33       17.44      2.86 o 
  22   2   7       25.36       25.15      3.10 o 
  23   2   7       14.86       16.40      2.84 o 
  24   2   7       27.86       26.21      3.26 o 
  12   3   7       13.44       17.16      4.70 o 
  13   3   7        1.67        0.43      3.40 o 
  14   3   7       16.85       30.44      3.53 o 
  15   3   7       60.72       74.21      4.72 o 
  16   3   7        6.97        4.88      2.35 o 
  17   3   7       21.59       27.20      4.49 o 
  18   3   7       34.44       42.78      7.32 o 
  19   3   7       33.74       31.39      7.10 o 
  20   3   7        4.97        9.75      4.80 o 
  21   3   7        1.92        1.64      1.83 o 
  22   3   7        0.76        2.26      5.99 o 
  23   3   7       11.20       13.03      3.10 o 
  10   4   7       24.15       22.34      5.19 o 
  11   4   7        8.76       12.90      4.54 o 
  12   4   7       53.20       55.25      7.65 o 
  13   4   7        5.42       11.47      4.62 o 
  14   4   7       11.49       11.52      2.88 o 
  15   4   7        9.66       15.61      3.11 o 
  16   4   7       31.12       42.30      4.34 o 
  17   4   7       13.86       15.44      3.03 o 
  18   4   7       10.58       12.39      2.87 o 
  19   4   7       10.30       11.41      6.71 o 
  20   4   7       11.47       20.03      5.92 o 
   9   5   7        0.11        1.00      3.55 o 
  10   5   7        9.88       11.81      4.67 o 
  11   5   7        6.88        4.10      4.11 o 
  12   5   7        3.20        3.48      3.84 o 
  13   5   7        7.45        9.39      4.49 o 
  14   5   7        7.32        5.96      2.66 o 
  15   5   7        3.35        5.68      4.17 o 
  16   5   7        8.54        6.87      4.57 o 
   6   6   7        2.60        9.38      4.34 o 
   7   6   7        0.83       16.17      4.83 o 
   8   6   7        0.53       10.04      4.70 o 
   9   6   7        0.72       13.10      4.55 o 
   8   0   8       72.98       64.66      3.60 o 
  10   0   8      137.77      143.64      6.89 o 
  12   0   8      460.34      460.48     21.93 o 
  14   0   8      226.91      221.49      7.09 o 
  16   0   8      135.39      139.24      5.38 o 
  18   0   8       77.78       83.60      4.36 o 
  20   0   8       62.59       64.48      5.03 o 
  22   0   8       43.17       52.42      4.60 o 
  24   0   8        6.68        7.02      2.59 o 
   1   1   8      385.81      397.47      7.33 o 
   2   1   8      246.92      244.41      4.90 o 
   3   1   8      182.51      205.37      4.27 o 
   4   1   8       75.71       79.03      2.41 o 
   5   1   8      165.57      171.81      3.78 o 
   6   1   8       81.06       77.31      2.48 o 
   7   1   8      140.78      131.54      3.31 o 
   8   1   8      328.56      334.59      6.58 o 
   9   1   8      621.44      586.65     10.70 o 
  10   1   8       60.56       71.30      2.53 o 
  11   1   8      815.56      789.54     14.09 o 
  12   1   8        2.81        4.29      0.99 o 
  13   1   8        3.51        2.77      0.93 o 
  14   1   8       45.19       42.59      2.43 o 
  15   1   8       15.16       12.15      1.44 o 
  16   1   8       15.21       15.73      1.58 o 
  17   1   8       54.47       53.14      3.70 o 
  18   1   8      137.53      138.49      5.73 o 
  19   1   8       44.30       47.35      3.65 o 
  20   1   8       21.21       24.47      2.89 o 
  21   1   8       35.68       34.97      3.31 o 
  22   1   8        8.11        6.79      2.63 o 
  23   1   8       18.95       17.39      2.89 o 
  24   1   8        3.68        1.87      2.33 o 
   0   2   8       15.89       15.67      2.57 o 
   1   2   8       62.60       66.24      3.51 o 
   2   2   8       60.77       61.85      5.01 o 
   3   2   8        7.74        8.20      1.64 o 
   4   2   8       22.60       21.11      2.07 o 
   5   2   8       47.85       54.04      3.45 o 
   6   2   8       54.51       55.59      3.56 o 
   7   2   8      203.45      199.10      6.56 o 
   8   2   8       71.63       75.31      3.98 o 
   9   2   8       60.07       54.53      3.74 o 
  10   2   8       63.83       69.88      4.09 o 
  11   2   8      116.42      106.72      4.96 o 
  12   2   8       49.70       56.54      3.69 o 
  13   2   8      213.15      218.92      6.36 o 
  14   2   8       43.11       46.74      2.58 o 
  15   2   8      122.62      129.30      4.08 o 
  16   2   8        8.50       10.63      2.47 o 
  17   2   8       12.04       17.22      2.82 o 
  18   2   8       30.50       31.80      4.62 o 
  19   2   8        3.54        1.69      2.16 o 
  20   2   8        1.66        1.65      2.23 o 
  21   2   8        5.15        2.77      2.28 o 
  22   2   8        3.22        4.22      2.39 o 
  23   2   8       25.89       18.06      5.62 o 
  12   3   8       15.58       20.17      4.87 o 
  13   3   8       31.96       43.20      6.72 o 
  14   3   8       68.42       74.90      4.83 o 
  15   3   8       83.36      106.86      8.54 o 
  16   3   8       19.18       22.25      4.96 o 
  17   3   8       34.01       34.87      5.89 o 
  18   3   8       67.47       76.36      6.75 o 
  19   3   8        6.69        9.98      2.43 o 
  20   3   8        5.83        4.58      2.76 o 
  21   3   8        1.29        2.98      3.87 o 
  22   3   8        1.53        3.75      2.57 o 
  11   4   8        5.86        6.29      4.26 o 
  12   4   8        1.60        2.36      3.85 o 
  13   4   8        2.50        3.42      4.15 o 
  14   4   8        7.47        9.00      4.69 o 
  15   4   8       19.06       20.25      7.83 o 
  16   4   8        3.92        7.75      3.80 o 
  17   4   8        7.45       10.27      2.79 o 
  18   4   8        9.22       10.64      2.84 o 
  19   4   8        9.34       18.42      5.68 o 
   9   5   8        1.92        6.23      4.11 o 
  10   5   8       18.75       14.49      5.08 o 
  11   5   8        5.57        6.17      3.99 o 
  12   5   8        7.11        7.86      4.53 o 
  13   5   8        6.20        4.93      4.07 o 
  14   5   8        4.67        4.72      4.56 o 
   2   0   9      241.83      216.95      7.02 o 
   4   0   9     1864.53     1701.74     41.86 o 
   6   0   9      878.13      866.52     21.70 o 
   8   0   9      139.77      127.97      4.82 o 
  10   0   9      112.62       99.36      7.12 o 
  12   0   9        6.19        6.31      1.73 o 
  14   0   9      178.57      169.51      6.04 o 
  16   0   9       29.15       26.90      2.59 o 
  18   0   9       19.51       18.66      2.43 o 
  20   0   9        8.92        5.96      2.81 o 
  22   0   9       47.02       57.37      3.94 o 
   0   1   9      225.07      232.75      7.00 o 
   1   1   9      536.56      488.87      9.06 o 
   2   1   9      105.14       97.74      3.71 o 
   3   1   9       49.31       51.04      2.19 o 
   4   1   9       38.00       37.57      1.86 o 
   5   1   9       37.80       41.70      2.05 o 
   6   1   9       13.79       12.72      1.17 o 
   7   1   9      129.32      125.79      3.32 o 
   8   1   9      111.06      104.68      2.97 o 
   9   1   9       54.33       48.92      2.18 o 
  10   1   9       58.12       53.58      2.19 o 
  11   1   9       67.69       57.67      2.55 o 
  12   1   9       18.66       18.65      1.36 o 
  13   1   9       20.44       20.85      1.69 o 
  14   1   9       12.44       13.22      1.51 o 
  15   1   9       17.60       16.34      1.58 o 
  16   1   9        0.43       -1.63      2.86 o 
  17   1   9       11.49       10.71      2.28 o 
  18   1   9        6.54        4.28      2.10 o 
  19   1   9       61.24       62.36      4.15 o 
  20   1   9        5.16        3.62      2.22 o 
  21   1   9       12.68       11.81      2.59 o 
  22   1   9        0.88        3.95      2.39 o 
  23   1   9        9.71        7.30      2.53 o 
   1   2   9      269.59      277.48      8.25 o 
   2   2   9       93.10      118.84      5.05 o 
   3   2   9      265.24      261.14      7.90 o 
   4   2   9      350.75      335.22      9.84 o 
   5   2   9      122.61      118.23      4.84 o 
   6   2   9       17.88       14.40      2.49 o 
   7   2   9       57.42       49.32      3.60 o 
   8   2   9       81.92       75.69      4.17 o 
   9   2   9       40.24       40.05      3.03 o 
  10   2   9       83.09       95.42      9.96 o 
  11   2   9      106.79      100.66      8.60 o 
  12   2   9       20.46       20.75      2.53 o 
  13   2   9       38.18       33.50      3.75 o 
  14   2   9       31.55       33.83      3.07 o 
  15   2   9       21.15       23.97      2.90 o 
  16   2   9       18.69       20.71      2.35 o 
  17   2   9       26.41       22.74      2.83 o 
  18   2   9        0.11        2.92      2.18 o 
  19   2   9        2.29        1.42      2.22 o 
  20   2   9       18.30       14.54      2.76 o 
  21   2   9        6.67        6.47      2.50 o 
  22   2   9        7.57        9.49      2.64 o 
  13   3   9        3.25        6.97      4.16 o 
  14   3   9        6.57       12.63      2.82 o 
  15   3   9       43.78       53.42      3.47 o 
  16   3   9        9.37        9.77      2.22 o 
  17   3   9       21.18       21.61      3.15 o 
  18   3   9       13.54       15.15      3.62 o 
  19   3   9        0.76        2.69      1.84 o 
  20   3   9        4.16        5.57      2.26 o 
  21   3   9        1.35        6.68      2.79 o 
  12   4   9        4.30       10.46      4.99 o 
  13   4   9       21.62       26.90      6.13 o 
  14   4   9        3.05        8.96      4.99 o 
  15   4   9       39.66       53.66      4.71 o 
  16   4   9        8.50       12.02      2.84 o 
  17   4   9        1.91        1.20      4.72 o 
  18   4   9       13.41       24.32      6.49 o 
  10   5   9        4.08        4.13      4.20 o 
  11   5   9        7.02        9.42      4.65 o 
  12   5   9        2.81        1.26      3.99 o 
  13   5   9        9.95       13.23      5.21 o 
   0   0  10      918.78      909.89     31.63 o 
   2   0  10      304.96      309.81      8.80 o 
   4   0  10      101.04      104.93      4.34 o 
   6   0  10      411.41      435.60     11.92 o 
   8   0  10      109.23      101.15      5.29 o 
  10   0  10        0.04       -1.26      2.45 o 
  12   0  10       40.98       35.88      2.90 o 
  14   0  10       42.15       38.07      3.01 o 
  16   0  10       11.05        8.00      2.00 o 
  18   0  10       27.33       21.95      2.60 o 
  20   0  10        8.99        8.83      2.19 o 
  22   0  10        4.14        4.69      2.49 o 
   1   1  10      189.91      181.18      4.20 o 
   2   1  10      444.65      463.24      8.82 o 
   3   1  10      343.40      332.03      6.68 o 
   4   1  10       88.67       97.24      2.96 o 
   5   1  10      739.69      669.97     12.30 o 
   6   1  10        3.04        4.38      1.03 o 
   7   1  10      152.84      148.89      3.71 o 
   8   1  10       69.68       77.59      2.62 o 
   9   1  10      140.76      138.15      3.51 o 
  10   1  10       46.78       46.52      2.53 o 
  11   1  10       25.65       21.49      1.43 o 
  12   1  10       40.46       39.74      2.01 o 
  13   1  10       12.06       10.96      1.44 o 
  14   1  10        4.96        2.27      1.90 o 
  15   1  10       15.66       15.72      3.19 o 
  16   1  10       24.96       20.30      2.66 o 
  17   1  10       11.63       10.63      2.36 o 
  18   1  10        2.77        1.37      2.15 o 
  19   1  10        3.74        3.27      2.96 o 
  20   1  10        3.01        3.53      2.28 o 
  21   1  10       10.58       11.49      2.69 o 
  22   1  10        3.92        2.30      2.59 o 
   0   2  10       61.63       76.65      5.90 o 
   1   2  10      211.50      211.01      6.97 o 
   2   2  10       91.70      107.04      4.75 o 
   3   2  10       59.92       61.76      3.92 o 
   4   2  10       29.73       32.74      2.73 o 
   5   2  10       63.46       64.74      4.02 o 
   6   2  10       19.80       17.94      2.38 o 
   7   2  10      242.75      229.82      7.72 o 
   8   2  10       25.79       30.10      2.78 o 
   9   2  10       77.91       70.61      4.15 o 
  10   2  10       46.34       40.24      4.30 o 
  11   2  10       68.63       65.80      7.15 o 
  12   2  10       48.52       45.17      9.52 o 
  13   2  10       64.43       69.50      7.50 o 
  14   2  10       28.20       31.23      3.25 o 
  15   2  10        4.02        4.15      2.38 o 
  16   2  10       13.59       12.70      2.51 o 
  17   2  10        9.01        6.62      2.34 o 
  18   2  10        5.30        3.86      2.29 o 
  19   2  10        1.44        3.26      2.31 o 
  20   2  10        3.69        5.81      2.52 o 
  21   2  10        3.68        1.69      4.67 o 
  13   3  10       21.86       24.05      7.36 o 
  14   3  10       26.28       27.15      7.36 o 
  15   3  10        6.63        8.14      4.72 o 
  16   3  10       33.92       32.99      5.90 o 
  17   3  10       12.32       12.99      2.33 o 
  18   3  10       11.41       13.21      2.69 o 
  19   3  10        4.68        4.52      2.23 o 
  12   4  10       32.87       45.49      7.51 o 
  13   4  10        8.95       27.16      6.22 o 
  14   4  10       42.14       51.23      7.93 o 
  15   4  10       10.78       15.44      3.16 o 
  16   4  10        1.71        7.13      5.06 o 
  10   5  10       13.23       22.11      5.92 o 
  11   5  10        6.33        9.19      4.63 o 
   2   0  11      362.67      354.92     10.00 o 
   4   0  11      434.68      405.33     11.23 o 
   6   0  11      334.63      334.71      9.57 o 
   8   0  11      139.15      132.79      5.08 o 
  10   0  11       85.99       80.02      4.04 o 
  12   0  11        5.02        5.09      1.80 o 
  14   0  11        0.45       -1.93      1.93 o 
  16   0  11        8.02        9.87      3.23 o 
  18   0  11        4.75        1.60      3.85 o 
  20   0  11       11.74       12.21      2.98 o 
   0   1  11       99.27      108.80      4.35 o 
   1   1  11      386.85      376.21      7.42 o 
   2   1  11       73.84       69.66      3.13 o 
   3   1  11       13.19       15.01      1.27 o 
   4   1  11        7.08        4.94      1.03 o 
   5   1  11      116.10      106.27      3.03 o 
   6   1  11       54.05       52.96      2.27 o 
   7   1  11       56.41       53.38      2.26 o 
   8   1  11       51.13       47.94      2.19 o 
   9   1  11       53.44       53.82      2.70 o 
  10   1  11        2.94        2.68      1.00 o 
  11   1  11       17.09       14.66      1.60 o 
  12   1  11       10.59       10.47      2.20 o 
  13   1  11       19.49       16.29      3.27 o 
  14   1  11       16.01       15.14      2.45 o 
  15   1  11        6.83        6.47      2.46 o 
  16   1  11       22.38       15.73      2.64 o 
  17   1  11        2.92        1.37      2.17 o 
  18   1  11        3.37        0.44      6.70 o 
  19   1  11       15.68       12.41      2.64 o 
  20   1  11       11.65       11.87      2.71 o 
  21   1  11       19.05       19.91      2.97 o 
   1   2  11      118.69      123.35      5.16 o 
   2   2  11       43.46       36.98      3.07 o 
   3   2  11      283.79      265.64      8.47 o 
   4   2  11       27.08       25.17      2.67 o 
   5   2  11       95.06       87.82      4.56 o 
   6   2  11      114.99      121.41      9.77 o 
   7   2  11       10.02       13.87      2.81 o 
   8   2  11      109.45      100.60     17.47 o 
   9   2  11       34.24       31.47      3.16 o 
  10   2  11       16.14       13.19      2.52 o 
  11   2  11        2.98        2.63      2.06 o 
  12   2  11       11.41       11.71      2.50 o 
  13   2  11        1.56        0.20      1.99 o 
  14   2  11       34.44       29.96      3.14 o 
  15   2  11       15.97       15.45      4.29 o 
  16   2  11       19.27       13.19      2.64 o 
  17   2  11        4.97        5.19      5.36 o 
  18   2  11       28.86       22.76      3.06 o 
  19   2  11       30.95       28.67      5.03 o 
  20   2  11        1.67        5.26      2.53 o 
  11   3  11       51.91       40.49      5.23 o 
  12   3  11        8.27        8.09      3.90 o 
  13   3  11       58.36       54.91     12.26 o 
  14   3  11       14.37       14.30      3.38 o 
  15   3  11       14.78       12.21      2.29 o 
  16   3  11        7.20       10.80      2.30 o 
  17   3  11        4.03        3.80      2.34 o 
  18   3  11        5.93        6.15      2.95 o 
  12   4  11       38.94       60.99      8.66 o 
  13   4  11       16.08       20.52      5.81 o 
  14   4  11       12.83       25.09      6.44 o 
   0   0  12      123.78      135.63      7.30 o 
   2   0  12      231.35      219.14      9.05 o 
   4   0  12       55.66       59.56      3.53 o 
   6   0  12       18.91       19.42      2.22 o 
   8   0  12       20.43       24.79      2.45 o 
  10   0  12      116.80      109.09      4.64 o 
  12   0  12        5.32        6.01      1.95 o 
  14   0  12        1.65        0.20      1.84 o 
  16   0  12       18.61       17.23      2.49 o 
  18   0  12        3.68        4.40      2.07 o 
  20   0  12       70.60       80.90      5.87 o 
   1   1  12       16.96       16.42      1.32 o 
   2   1  12        6.62        7.02      1.08 o 
   3   1  12       55.11       52.46      2.23 o 
   4   1  12       24.71       28.13      1.68 o 
   5   1  12      118.96      105.97      3.05 o 
   6   1  12       58.87       58.67      4.34 o 
   7   1  12       57.99       54.01      2.24 o 
   8   1  12       32.29       29.64      1.96 o 
   9   1  12        3.88        6.01      1.99 o 
  10   1  12        1.26        1.08      1.82 o 
  11   1  12        4.77        2.92      1.93 o 
  12   1  12       24.63       26.00      3.45 o 
  13   1  12        8.78        7.67      2.36 o 
  14   1  12        6.62        2.57      2.14 o 
  15   1  12       13.59        9.34      4.04 o 
  16   1  12        3.09        2.53      2.24 o 
  17   1  12        9.92       10.54      2.59 o 
  18   1  12       17.27       10.99      2.66 o 
  19   1  12        0.48        2.36      2.36 o 
   0   2  12       33.65       29.11      4.05 o 
   1   2  12       77.34       83.22      4.27 o 
   2   2  12       31.48       29.67      2.84 o 
   3   2  12       13.05       13.33      2.73 o 
   4   2  12        1.07        1.56      3.23 o 
   5   2  12        1.34       -1.77      1.77 o 
   6   2  12       26.80       24.33      2.74 o 
   7   2  12       14.55       13.94      2.42 o 
   8   2  12       14.59       15.32      2.52 o 
   9   2  12       35.05       30.04      3.06 o 
  10   2  12        2.59        2.07      2.05 o 
  11   2  12       16.71       11.16      2.51 o 
  12   2  12       13.42       15.40      2.61 o 
  13   2  12       19.60       14.39      3.00 o 
  14   2  12        6.30        4.41      2.35 o 
  15   2  12        9.12        9.28      2.57 o 
  16   2  12       52.87       50.81      5.21 o 
  17   2  12        5.28        5.15      2.42 o 
  18   2  12        0.91        3.22      2.38 o 
   9   3  12        5.95        2.19      3.24 o 
  10   3  12        3.07        0.51      3.25 o 
  11   3  12       65.48       44.30      5.61 o 
  12   3  12        5.53        9.80      2.47 o 
  13   3  12       49.99       54.04     11.42 o 
  14   3  12        5.18        7.25      3.53 o 
  15   3  12       13.47       10.96      2.61 o 
  16   3  12        8.05        3.99      3.56 o 
   2   0  13      129.85      130.75      5.10 o 
   4   0  13       30.50       30.11      3.72 o 
   6   0  13        9.31       11.06      1.99 o 
   8   0  13       33.30       29.94      2.71 o 
  10   0  13       23.06       22.38      2.53 o 
  12   0  13       72.15       79.70      4.31 o 
  14   0  13        3.68        5.22      2.12 o 
  16   0  13       35.91       35.16      3.04 o 
  18   0  13        9.40        5.35      2.66 o 
   0   1  13       92.67       87.07      6.33 o 
   1   1  13        5.97        8.24      2.09 o 
   2   1  13       15.31       18.61      1.70 o 
   3   1  13       98.15       89.22      4.48 o 
   4   1  13       18.93       22.19      2.57 o 
   5   1  13        3.16        3.28      1.88 o 
   6   1  13        5.08        4.33      3.08 o 
   7   1  13       21.18       19.79      3.13 o 
   8   1  13        7.64        8.93      2.15 o 
   9   1  13       17.32       19.93      6.10 o 
  10   1  13        0.45        1.39      1.94 o 
  11   1  13       18.12       12.82      2.49 o 
  12   1  13       12.33       10.52      2.42 o 
  13   1  13        5.10        2.63      2.16 o 
  14   1  13       16.92       16.53      3.15 o 
  15   1  13       50.34       48.54      3.90 o 
  16   1  13        9.94       11.59      2.72 o 
  17   1  13       31.82       28.55      3.23 o 
  18   1  13        0.69        3.31      2.43 o 
   1   2  13        1.36       -0.51      1.84 o 
   2   2  13        1.72        2.94      2.05 o 
   3   2  13        5.84        4.98      2.25 o 
   4   2  13       18.41       17.94      2.62 o 
   5   2  13       14.22       13.55      2.51 o 
   6   2  13        9.79       13.91      2.55 o 
   7   2  13        6.90        9.87      2.57 o 
   8   2  13       21.17       21.38      5.52 o 
   9   2  13        6.85        6.01      2.28 o 
  10   2  13       24.01       22.26      2.96 o 
  11   2  13        0.41        0.17      2.08 o 
  12   2  13       17.61       17.55      2.82 o 
  13   2  13       10.10       10.77      2.61 o 
  14   2  13       13.89       15.43      2.83 o 
  15   2  13        4.81        6.09      3.66 o 
  16   2  13        0.48       -2.19      3.57 o 
   6   3  13        2.85        0.81      3.10 o 
   7   3  13       13.54        3.89      3.32 o 
   8   3  13        6.97        7.59      2.35 o 
   9   3  13       34.38       32.63      6.00 o 
  10   3  13        7.27        7.88      2.73 o 
  11   3  13        0.90        0.96      2.15 o 
  12   3  13        0.12        0.27      2.12 o 
  13   3  13       15.10        8.78      2.54 o 
  14   3  13        4.30        4.57      2.85 o 
   0   0  14      185.38      187.83      9.21 o 
   2   0  14       37.99       45.24      3.22 o 
   4   0  14       34.28       37.69      2.98 o 
   6   0  14        7.40        7.82      2.08 o 
   8   0  14       11.40       12.10      2.24 o 
  10   0  14       62.14       63.71      4.02 o 
  12   0  14       58.38       64.38      4.13 o 
  14   0  14       28.40       25.72      2.74 o 
  16   0  14        2.68        3.73      2.64 o 
   1   1  14        8.25       10.44      2.31 o 
   2   1  14       29.54       28.02      2.96 o 
   3   1  14        8.42       10.84      2.36 o 
   4   1  14        3.38        4.88      2.11 o 
   5   1  14       40.74       46.11      3.48 o 
   6   1  14       24.07       27.98      6.15 o 
   7   1  14       66.45       72.16      4.26 o 
   8   1  14       30.92       31.67      3.12 o 
   9   1  14        1.49        1.43      2.04 o 
  10   1  14       19.10       21.87      3.76 o 
  11   1  14        7.16        6.25      2.36 o 
  12   1  14        1.73        0.83      2.23 o 
  13   1  14        1.05        1.34      2.23 o 
  14   1  14       14.22        9.86      2.61 o 
  15   1  14       15.94       12.52      2.73 o 
   0   2  14       14.33       11.05      3.68 o 
   1   2  14        7.36        8.88      2.53 o 
   2   2  14       28.19       25.46      3.05 o 
   3   2  14       38.24       39.98     10.87 o 
   4   2  14       20.12       23.20      4.07 o 
   5   2  14       17.93       20.12      2.97 o 
   6   2  14       29.14       30.94      5.02 o 
   7   2  14       57.13       50.37      3.95 o 
   8   2  14        1.00       -1.28      2.11 o 
   9   2  14        8.64        5.91      2.47 o 
  10   2  14       28.70       21.71      3.92 o 
  11   2  14       43.93       42.34      4.14 o 
  12   2  14       19.60       17.98      3.23 o 
  13   2  14        9.61       10.52      2.67 o 
  14   2  14        6.76        6.28      2.48 o 
   1   3  14       35.97       29.54      3.14 o 
   2   3  14        1.06        3.14      2.34 o 
   3   3  14       20.61       16.86      2.72 o 
   4   3  14        6.75        5.52      2.26 o 
   5   3  14       10.82        7.85      4.07 o 
   6   3  14        0.10       -0.33      2.05 o 
   7   3  14       26.87       22.70      4.34 o 
   8   3  14        0.06        1.40      2.38 o 
   9   3  14       64.59       52.29      7.44 o 
  10   3  14        1.99        4.57      2.42 o 
  11   3  14       21.36       20.01      3.89 o 
   2   0  15       68.51       66.13      3.92 o 
   4   0  15       77.50       73.84      4.14 o 
   6   0  15        3.24        3.96      2.01 o 
   8   0  15        9.35        9.47      2.23 o 
  10   0  15       66.54       69.67      4.27 o 
  12   0  15        3.92        6.73      2.12 o 
   0   1  15       96.11       87.50      6.76 o 
   1   1  15       19.33       25.02      3.33 o 
   2   1  15       26.64       29.11      3.09 o 
   3   1  15       40.63       37.72      3.38 o 
   4   1  15       15.17       15.24      2.63 o 
   5   1  15       20.63       19.02      2.77 o 
   6   1  15       20.23       19.98      3.70 o 
   7   1  15       58.84       60.66      4.19 o 
   8   1  15       18.88       20.64      2.83 o 
   9   1  15        8.13        6.56      2.42 o 
  10   1  15        8.36       13.11      3.30 o 
  11   1  15       29.85       24.78      3.13 o 
  12   1  15        4.93        0.79      3.42 o 
  13   1  15       14.41       16.04      2.79 o 
   1   2  15       21.07       19.95      3.09 o 
   2   2  15        3.50        6.33      2.57 o 
   3   2  15       85.95       81.32      7.50 o 
   4   2  15       80.76       74.95      8.51 o 
   5   2  15       33.62       30.75      6.59 o 
   6   2  15       29.35       31.12      3.87 o 
   7   2  15        9.89       11.29      2.68 o 
   8   2  15        2.34        1.72      2.29 o 
   9   2  15       11.82       11.28      2.88 o 
  10   2  15        5.75        6.05      5.18 o 
  11   2  15        4.94        3.13      2.34 o 
   0   3  15       75.09       82.29      6.97 o 
   1   3  15      144.45      127.80      9.13 o 
   2   3  15        1.61        9.79      2.60 o 
   3   3  15       10.26       11.34      2.75 o 
   4   3  15       13.02       13.94      2.76 o 
   5   3  15       18.07       13.59      2.90 o 
   6   3  15        0.93       -1.48      2.51 o 
   0   0  16      164.75      156.79      8.45 o 
   2   0  16       68.48       64.57      3.99 o 
   4   0  16       36.28       34.63      3.05 o 
   6   0  16       13.35       15.57      2.43 o 
   8   0  16       63.89       67.06      4.14 o 
  10   0  16      104.05      110.80      6.98 o 
   1   1  16        6.75        6.20      2.43 o 
   2   1  16        4.80        7.23      2.42 o 
   3   1  16       35.05       35.09      3.36 o 
   4   1  16       14.72       16.95      3.13 o 
   5   1  16       61.98       56.59      4.02 o 
   6   1  16       19.03       17.85      2.77 o 
   7   1  16       75.62       77.21      4.59 o 
   8   1  16       18.09       15.72      2.77 o 
   9   1  16        9.79        8.05      2.56 o 
   0   2  16       44.14       40.46      5.32 o 
   1   2  16       20.71       21.31      3.17 o 
   2   2  16       17.51       17.66      3.03 o 
   3   2  16       42.33       38.18      5.83 o 
   4   2  16        9.52       11.83      2.84 o 
   5   2  16        6.46        8.61      2.62 o 
   6   2  16        4.56        8.78      2.62 o 
                                                 
